# Supplementary material for: Transcriptome analysis of life stages of the house cricket, Acheta domesticus, to improve insect crop production
Source: Sci Rep. 2020 Feb 26;10:3471. doi: 10.1038/s41598-020-59087-z (PMC7044300; doi:10.1038/s41598-020-59087-z)
Supplement: Supplementary file 1 — Supplementary information. [file 41598_2020_59087_MOESM1_ESM.xlsx]

## Sheet: Sheet1
Qseq Stats	Embryo1	Embryo2	Embryo3	AvEmbryo	1d Hatch1	1dHatch2	Av2dHatch	1wkNymph1	1wkNymph2	1wkNymph3	1wkNymph4	Av1wkNymph	2wkNymph1	2wkNymph2	2wkNymph3	2wkNymph4	Av2wkNymph	4wkNymph1	4wkNymph2	4wkNymph3	4wkNymph4	Av4wkNymph	AdultF1	AdultF2	AdultF3	AdultF4	AvAdultF	AdultM1	AdultM2	AdultM3	AdultM4	AvAdultM
Total Sample bases	828690857	838351203	1388658391	1018566817	849522972	685622819	7.67573e+08	670979249	744864555	1556870958	1182371557	1.03877e+09	685538352	975825426	1376449035	1301630846	1.08486e+09	1064793046	737259698	844238957	1064704549	9.27749e+08	873924347	806293802	1037753620	1441316233	1.03982e+09	998608925	888417098	1020473849	1136328054	1.01096e+09
Total Sample reads	4606388	4708816	7714364	5.67652e+06	4934806	4051446	4493126	3772272	4130608	8720584	6413492	5759239	3931946	5458958	7747872	6914060	6013209	5975848	4182624	4570612	5566454	5.07388e+06	4928972	4452714	5601048	7572530	5638816	5596660	4904938	5583484	6196612	5.57042e+06
Total reads with mer hits	4580777	4682679	7699071	5.65418e+06	4903064	4027279	4.46517e+06	3755085	4125123	8693047	6404701	5744489	3921371	5452362	7731228	6905541	6.00263e+06	5964034	4165304	4556337	5558452	5.06103e+06	4922606	4447535	5589713	7560847	5.63018e+06	5586807	4895770	5569595	6182705	5.55872e+06
Unique reads assign	1938374	1849347	3451395	2.41304e+06	1777770	1414701	1.59624e+06	1603736	1846025	4188896	3020721	2.66484e+06	1815061	2452667	3671028	3372594	2.82784e+06	3032207	1999214	2356928	3006325	2.59867e+06	2462186	2352615	2970241	3597135	2.84554e+06	2833286	2574497	2972103	3290154	2917510
Repeated reads assigned	1078543	1338304	2885626	1767491	1720034	1434550	1577292	1445712	1642600	3079193	2405673	2.14329e+06	1529681	2258141	3032255	2580607	2350171	2050221	1616484	1587410	1755322	1.75236e+06	1793263	1503716	1790006	2884066	1.99276e+06	2034128	1620195	1750722	2042769	1.86195e+06
Reads rejected	1589471	1521165	1377343	1495993	1437002	1202195	1.3196e+06	722824	629983	1452495	987098	948100	587204	784150	1044589	960859	844200	893420	556926	626274	804807	720357	673523	596383	840801	1091329	800509	729246	710246	860609	869689	792448
Total Reference bases	68067081	68067081	68067081		68067081	68067081		68067081	68067081	68067081	68067081		68067081	68067081	68067081	68067081		68067081	68067081	68067081	68067081		68067081	68067081	68067081	68067081		68067081	68067081	68067081	68067081
Total Reference sequences	46885	68067081	46885		46885	46885		46885	46885	46885	46885		46885	46885	46885	46885		46885	46885	46885	46885		46885	46885	46885	46885		46885	46885	46885	46885
Transcriptome analysis of life stages of the house cricket, Acheta domesticus,
to improve insect crop production
Brenda Oppert, Lindsey C. Perkin, Marcé Lorenzen, Aaron T. Dossey
