# Supplementary material for: Transcriptome analysis of life stages of the house cricket, Acheta domesticus, to improve insect crop production
Source: Sci Rep. 2020 Feb 26;10:3471. doi: 10.1038/s41598-020-59087-z (PMC7044300; doi:10.1038/s41598-020-59087-z)
Supplement: Supplementary file 2 — Supplementary information 2. [file 41598_2020_59087_MOESM2_ESM.xlsx]

## Sheet: Gni_contigs
Contig	Sequence Description	Sequence Length	Blast Min E-Value	Blast Similarity Mean
cl_566375_1	actin	1301	0	0.9244
cl_626704_1	alpha tubulin 2	1490	0	0.8343
cl_444811_1	citrate synthase	1511	0	0.7426
cl_627261_1	DEAD (Asp-Glu-Ala-Asp) box polypeptide DDX6	1971	0	0.9255
cl_697164_1	elongation factor 2	2708	0	0.8445
cl_540372_1	enolase	1321	0	0.866
cl_855838_1	glyceraldehyde-3-phosphate dehydrogenase	1160	0	0.8762
cl_855838_3	glyceraldehyde-3-phosphate dehydrogenase	1126	0	0.8767
cl_855838_4	glyceraldehyde-3-phosphate dehydrogenase	1139	0	0.8762
cl_789921_1	heat shock protein 70, putative	1172	0	0.9102
cl_789921_2	heat shock protein 70, putative	1625	0	0.8742
cl_655888_2	heat shock protein 90	2716	0	0.8458
cl_617784_1	indolepyruvate decarboxylase	1878	0	0.6131
cl_493678_1	putative cystathione gamma lyase	1356	0	0.7178
cl_852249_1	putative glycogen phosphorylase 1	2939	0	0.8058
cl_209645_2	pyruvate kinase	1650	0	0.8017
cl_209645_1	Pyruvate kinase, putative	1173	0	0.8268
cl_539725_1	sugar transporter	1674	0	0.7716
cl_540372_2	unnamed protein product	1164	0	0.8503
cl_620946_1	methionine adenosyltransferase	1654	8.7e-178	0.7922
cl_831833_1	guanine nucleotide-binding subunit beta-like protein	1440	1e-172	0.6896
cl_852249_2	putative glycogen phosphorylase 1	1378	6.7e-171	0.7846
cl_619332_1	Eukaryotic initiation factor 4A	964	2.9e-165	0.8501
cl_753427_1	aldehyde dehydrogenase	1698	1.1e-164	0.6857
cl_604206_1	mannitol-1-phosphate 5-dehydrogenase	1695	2e-161	0.7426
cl_645475_1	cytosolic non-specific dipeptidase	1507	4.2e-153	0.7193
cl_791938_1	aldehyde dehydrogenase EutE	1642	1.6e-150	0.66
cl_855838_5	glyceraldehyde-3-phosphate dehydrogenase	882	3.8e-150	0.8918
cl_664981_1	histidine phosphatase domain protein	1184	5e-149	0.6656
cl_262786_1	calcium-dependent protein kinase CDPK3	1031	4e-147	0.8232
cl_801509_1	bisphosphoglycerate mutase	939	1.6e-146	0.8779
cl_618445_1	ribonucleoside-diphosphate reductase alpha subunit	996	5.6e-145	0.7405
cl_597428_1	succinyl-CoA synthetase beta subunit	948	5e-143	0.7014
cl_855838_2	glyceraldehyde-3-phosphate dehydrogenase	839	4.6e-142	0.8906
cl_682157_1	hexokinase	1405	2.1e-139	0.6091
cl_599678_1	putative glutamine synthetase, type I	1027	1.2e-138	0.7336
cl_723976_1	hexokinase, putative	1365	2.3e-137	0.6549
cl_539725_2	sugar transporter	1152	3.3e-137	0.7519
cl_716062_1	ribosomal protein RPL8	974	6.3e-135	0.8404
cl_601611_1	putative oocyst wall protein	1237	4.1e-134	0.4954
cl_789921_3	heat shock protein 70	838	3.1e-131	0.8231
cl_636840_4	putative translation elongation factor 1-alpha	785	3.3e-127	0.9009
cl_446962_1	predicted protein	1289	3.4e-124	0.6521
cl_503548_3	protein BMH2, putative	973	1.3e-123	0.7876
cl_843816_1	40S ribosomal protein S2, putative	970	2.4e-119	0.7779
cl_645837_1	hypothetical protein	1359	3.8e-119	0.6443
cl_400161_1	succinyl-CoA-synthetase alpha SCSA	731	1.2e-118	0.863
cl_627073_1	60S acidic ribosomal protein P0	1182	5.4e-115	0.7538
cl_593580_1	carboxy-terminal domain cyclin	1623	2.1e-114	0.561
cl_258468_1	GTP-binding nuclear protein Ran	829	6.8e-114	0.8272
cl_485503_1	putative oocyst wall protein	1207	6.8e-110	0.4976
cl_672580_1	putative 40S ribosomal protein S5	770	1.7e-109	0.8859
cl_552313_1	putative major facilitator family transporter	1062	1.1e-107	0.6806
cl_598363_1	papain family cysteine protease	883	1.3e-106	0.6048
cl_400625_1	ribonucleoside-diphosphate reductase, large subunit, putative	867	3.8e-106	0.7438
cl_295534_1	triosephosphate isomerase	869	7e-106	0.742
cl_583027_1	40S ribosomal protein S4	903	2.1e-105	0.7969
cl_786681_1	uridine phosphorylase, putative	1026	2.7e-104	0.6198
cl_807232_1	14-3-3 family protein	1138	5.7e-104	0.6897
cl_377461_1	glutamate-cysteine ligase	1075	6.2e-103	0.6046
cl_660000_1	protein disulfide isomerase	979	3.8e-96	0.6124
cl_591163_1	thioredoxin peroxidase	767	3.4e-94	0.833
cl_488058_1	40S ribosomal protein S6	832	1.4e-93	0.8366
cl_591163_2	Thioredoxin peroxidase-like protein	811	8.2e-91	0.8021
cl_234783_12	inner membrane complex protein	1510	9.4e-88	0.6382
cl_568809_1	oxidoreductase, aldo/keto reductase family protein	1156	1.3e-86	0.5744
cl_690936_1	ribosomal protein S23, putative	537	1.3e-82	0.9211
cl_644839_2	integrin beta chain	1575	2.7e-82	0.5383
cl_666111_1	integrin beta chain	1359	3.3e-82	0.5357
cl_471283_1	60S ribosomal protein L23	669	3.5e-82	0.8918
cl_638159_1	ribosomal protein L5, putative	774	3.6e-82	0.7381
cl_487307_1	inner membrane complex protein	1230	1.2e-81	0.7707
cl_798883_1	ribosomal protein RPS18	577	4.6e-80	0.8464
cl_469440_1	60S ribosomal protein L13a-like	669	9.1e-80	0.7203
cl_375681_2	putative 40S ribosomal protein S11	667	5e-77	0.8009
cl_537821_2	inner membrane complex protein	1316	9.5e-77	0.7035
cl_451675_1	ribosomal protein l6	681	1.3e-75	0.8045
cl_658357_1	60S ribosomal protein L12	439	3e-75	0.8438
cl_558297_1	eukaryotic translation initiation factor 5A	588	4.7e-74	0.7449
cl_479168_1	Ribosomal protein S15	559	5.1e-74	0.8223
cl_597568_1	carboxy-terminal domain cyclin	1953	1.3e-73	0.6504
cl_472366_1	integrin beta chain	1328	4.7e-73	0.517
cl_642449_1	putative integrin beta	985	3.7e-72	0.6118
cl_838922_1	putative ribosomal protein L17	815	1.1e-70	0.7357
cl_371669_1	putative RNA-binding protein	807	5e-70	0.6532
cl_616978_2	integrin beta chain	1134	1e-69	0.5571
cl_586823_1	major facilitator family transporter	934	2.6e-69	0.5874
cl_654135_1	putative inositol(myo)-1(or 4)-monophosphatase 2	886	4.9e-69	0.609
cl_425406_1	60s ribosomal protein L18a	658	8.9e-68	0.727
cl_616978_1	integrin beta chain	1246	2.1e-67	0.5384
cl_234783_9	putative integrin beta	1439	5.7e-67	0.5849
cl_535935_2	integrin beta chain	1308	3.3e-65	0.5418
cl_234783_10	putative integrin beta	886	3.7e-65	0.5848
cl_615282_1	major facilitator family transporter	945	7e-65	0.5918
cl_234783_8	putative integrin beta	1282	1.2e-64	0.5864
cl_234783_4	putative integrin beta	1397	2e-64	0.5888
cl_239595_3	hypothetical protein GNI_143540	820	2.9e-63	0.6233
cl_652698_1	Xaa-pro aminopeptidase	897	1.1e-62	0.5974
cl_385086_1	integrin beta chain	1308	1.5e-62	0.543
cl_622988_1	GNAT acetyltransferase 2	857	7.4e-62	0.5653
cl_537821_1	inner membrane complex protein	748	8.4e-62	0.7254
cl_265300_1	putative oocyst wall protein	1831	1.3e-61	0.4207
cl_489316_1	histone chaperone ASF1	695	1e-60	0.7151
cl_388565_1	vacuolar ATP synthetase	678	1.5e-58	0.8284
cl_656587_1	hypothetical protein GNI_186410	1356	1.7e-58	0.7048
cl_613348_1	galactokinase	923	4.1e-57	0.5464
cl_832946_4	protein serine/threonine kinase catalytic domain protein	1405	9.7e-56	0.6959
cl_653481_1	ribosomal protein RPL21	605	7.2e-55	0.7091
cl_473131_1	hypothetical protein GNI_052490	903	4.5e-54	0.4782
cl_306974_1	ribosomal protein L27, putative	634	5e-53	0.7189
cl_466917_1	GNAT acetyltransferase 2	1003	1.2e-52	0.5384
cl_631763_1	putative zinc finger protein	681	2.7e-52	0.7286
cl_498256_1	heat shock protein 70	636	5.3e-51	0.8322
cl_276093_1	60S ribosomal protein L32	524	7.2e-51	0.7747
cl_540647_1	ribosomal protein RPS17	456	7e-50	0.8206
cl_513920_1	ribosomal protein RPL44	443	2.5e-49	0.8693
cl_400832_1	putative 40S ribosomal protein S19	637	3.4e-49	0.7332
cl_715957_1	histone H4	583	6.4e-47	0.9395
cl_788994_1	40S ribosomal protein S26	496	1.1e-45	0.816
cl_719678_1	integrin beta chain	1525	1.4e-45	0.4818
cl_695108_1	60S ribosomal protein L30	429	2.3e-45	0.8441
cl_371843_1	ribosomal protein L19	675	4.1e-45	0.7465
cl_805000_1	zinc finger protein	1527	1e-44	0.6061
cl_552535_1	putative oocyst wall protein	1466	1.3e-44	0.4978
cl_656056_1	IAA-amino acid hydrolase	929	5.6e-43	0.5508
cl_787244_1	putative transmembrane protein	1257	2.3e-41	0.552
cl_207290_1	40S ribosomal protein SA	532	3.7e-41	0.7828
cl_216871_1	trailer hitch homolog, putative	1304	1e-38	0.8311
cl_847194_1	putative integrin beta	729	3e-38	0.5287
cl_646202_1	40S ribosomal protein S24, putative	548	4.2e-38	0.7443
cl_522003_1	putative transmembrane protein	1389	4.3e-38	0.5931
cl_65654_1	piwi domain protein	938	1e-37	0.5441
cl_664699_1	integrin beta chain	1448	1.9e-37	0.5136
cl_365601_1	actin depolymerizing factor	544	1.6e-36	0.6314
cl_673660_1	histone H2A	761	2.1e-36	0.7927
cl_612361_1	histone H2B	720	2.8e-36	0.7997
cl_660551_1	translationally-controlled tumor protein, putative	1012	7.6e-36	0.5713
cl_430016_1	inner membrane complex protein	723	7.7e-35	0.7276
cl_482461_1	UDP-glucose iridoid glucosyltransferase-like	1572	2.5e-34	0.4502
cl_234783_17	inner membrane complex protein	1608	6.5e-34	0.6552
cl_655783_1	asparagine synthase	884	1.4e-33	0.6392
cl_660000_2	thioredoxin domain protein	879	1.5e-33	0.6197
cl_802710_1	integrin beta chain	1310	6.3e-33	0.4949
cl_659456_1	60s ribosomal protein L24	539	1.5e-32	0.7627
cl_801498_2	inner membrane complex protein	869	8.4e-32	0.5879
cl_376202_1	aldo/keto reductase	791	4.8e-28	0.5644
cl_487029_1	flavonoid 3-O-glycosyltransferase	705	2.4e-27	0.527
cl_517822_1	Putative Galactokinase	553	3.4e-25	0.5186
cl_240518_1	integrin beta chain	1019	9.1e-24	0.5583
cl_625734_1	hypothetical protein GNI_193450	1169	1.2e-23	0.5225
cl_723875_1	putative chitinase	1740	1.2e-23	0.4787
cl_234783_15	inner membrane complex protein	1643	2.5e-23	0.6221
cl_552762_1	60S ribosomal protein L36	419	3.9e-23	0.8027
cl_723550_1	40S ribosomal protein S30	330	8.1e-23	0.8374
cl_605733_1	nuclear transport factor 2	504	1.2e-22	0.552
cl_467574_1	Gamma-glutamylcysteine synthetase, putative	868	1.8e-22	0.6146
cl_717190_1	40S ribosomal protein S21	541	4.7e-22	0.7445
cl_653782_1	putative transmembrane protein	569	1.9e-21	0.4907
cl_683496_1	ribosomal protein S25	398	1.2e-20	0.7201
cl_646998_1	putative transmembrane protein	803	3e-20	0.447
cl_629359_1	putative thioredoxin	937	1e-19	0.5607
cl_654997_1	integrin beta chain	1220	1.5e-17	0.4722
cl_702395_1	mannitol-1-phosphate 5-dehydrogenase	634	1.6e-17	0.5625
cl_434847_1	s1/P1 nuclease	1312	2.4e-17	0.4107
cl_294779_1	alba protein	647	5.7e-16	0.5932
cl_764983_1	60S acidic ribosomal protein P1	481	1.5e-15	0.6983
cl_681872_1	S-adenosylmethionine decarboxylase	1142	6.2e-15	0.579
cl_435436_1	beta-glucosidase BglX	675	7.7e-15	0.5866
cl_637750_1	GATA zinc finger protein	1029	2.7e-14	0.6823
cl_119595_1	s1/P1 nuclease	1692	5.6e-14	0.4353
cl_234783_7	putative integrin beta	974	2.8e-13	0.5311
cl_690998_1	putative transmembrane protein	2030	4.4e-11	0.4318
cl_723206_1	HAD-hyrolase-like protein	1193	9.8e-10	0.7101
cl_638192_1	lipase	900	3e-09	0.4583
cl_335923_2	putative transmembrane protein	621	4.7e-09	0.5218
cl_807930_1	chitinase	1031	3.7e-08	0.4627
cl_814359_1	hypothetical protein GNI_102010	949	1.3e-07	0.4815
cl_653888_2	FHA domain protein	2606	2.4e-07	0.7717
cl_614865_1	hypothetical protein GNI_102010	893	2.3e-06	0.5217
cl_234783_18	hypothetical protein GNI_097130, partial	749	2.9e-06	0.6029
cl_234783_11	putative integrin beta	1136	3e-06	0.5102
cl_673485_1	hypothetical protein GNI_156850	1353	2.2e-05	0.6119

## Sheet: Title and authors
Transcriptome analysis of life stages of the house cricket, Acheta domesticus,
to improve insect crop production
Brenda Oppert, Lindsey C. Perkin, Marcé Lorenzen, Aaron T. Dossey
