# Supplementary material for: Transcriptome analysis of life stages of the house cricket, Acheta domesticus, to improve insect crop production
Source: Sci Rep. 2020 Feb 26;10:3471. doi: 10.1038/s41598-020-59087-z (PMC7044300; doi:10.1038/s41598-020-59087-z)
Supplement: Supplementary file 3 — Supplementary information 3. [file 41598_2020_59087_MOESM3_ESM.xlsx]

## Sheet: KEGG all data
Pathway	Pathway ID	#Enzs in Pathway	Enzyme	#Contigs per Enzyme	Contigs
Biosynthesis of antibiotics	map01130	109	ec:2.7.2.11 - 5-kinase, ec:2.7.4.2 - kinase, ec:3.5.1.14 - acid amidohydrolase, ec:2.6.1.16 - transaminase (isomerizing), ec:4.1.1.32 - carboxykinase (GTP), ec:1.2.1.3 - dehydrogenase (NAD+), ec:1.5.1.2 - reductase, ec:5.1.3.1 - 3-epimerase, ec:3.5.4.10 - cyclohydrolase, ec:2.7.1.31 - 3-kinase, ec:2.3.1.12 - acetyltransferase, ec:1.4.1.14 - synthase (NADH), ec:1.1.1.35 - dehydrogenase, ec:4.1.1.8…	1, 2, 2, 4, 7, 2, 3, 2, 6, 1, 2, 4, 16, 1, 1, 5, 7, 14, 6, 5, 2, 5, 1, 7, 1, 1, 1, 3, 9, 2, 6, 3, 2, 5, 1, 1, 1, 1, 2, 5, 4, 1, 1, 7, 3, 3, 5, 3, 4, 6, 2, 9, 2, 4, 6, 6, 1, 6, 7, 2, 11, 6, 5, 2, 3, 4, 1, 1, 1, 1, 3, 17, 13, 2, 2, 2, 2, 2, 1, 3, 9, 5, 14, 2, 3, 7, 13, 4, 2, 1, 1, 6, 10, 5, 1, 1, 4, 9, 1, 8, 2, 15, 2, 3, 1, 2, 8, 1, 1	cl_916269_2, cl_118485_3, cl_118485_2, cl_361001_1, cl_249089_1, cl_148971_7, cl_148971_8, cl_148971_2, cl_148971_4, cl_610686_8, cl_610686_10, cl_610686_4, cl_610686_3, cl_610686_17, cl_797337_1, cl_172189_1, cl_194801_6, cl_194801_3, cl_460457_2, cl_460457_1, cl_461088_1, cl_210819_3, cl_210819_2, cl_467987_4, cl_467987_3, cl_467987_2, cl_467987_1, cl_62283_11, cl_491387_1, cl_213687_1, cl_6241…
Purine metabolism	map00230	44	ec:3.6.1.15 - phosphatase, ec:4.6.1.2 - cyclase, ec:3.1.4.35 - phosphodiesterase, ec:3.5.4.10 - cyclohydrolase, ec:3.6.1.9 - diphosphatase, ec:3.5.4.3 - deaminase, ec:1.17.4.1 - reductase, ec:3.6.1.3 - adenylpyrophosphatase, ec:3.1.4.17 - phosphodiesterase, ec:4.3.2.2 - lyase, ec:1.7.1.7 - reductase, ec:1.17.1.4 - dehydrogenase, ec:2.7.7.4 - adenylyltransferase, ec:2.7.4.10 - kinase, ec:6.3.3.1 -…	941, 3, 1, 6, 3, 2, 5, 277, 26, 1, 1, 1, 3, 2, 2, 3, 1, 2, 2, 1, 6, 3, 2, 1, 6, 2, 11, 3, 2, 2, 9, 2, 2, 1, 10, 2, 8, 3, 3, 2, 6, 2, 8, 3	cl_759765_1, cl_188728_1, cl_159671_3, cl_206880_1, cl_210819_8, cl_210819_7, cl_445904_3, cl_159671_1, cl_512054_1, cl_512054_3, cl_512054_2, cl_512054_5, cl_512054_4, cl_512054_7, cl_512054_6, cl_845468_2, cl_512054_9, cl_193780_3, cl_845468_3, cl_512054_8, cl_287250_1, cl_193780_2, cl_193780_1, cl_845468_1, cl_688928_1, cl_688928_2, cl_407050_1, cl_219112_1, cl_479583_1, cl_303640_2, cl_466259…
Cysteine and methionine metabolism	map00270	25	ec:3.3.1.1 - S-adenosylhomocysteine synthase, ec:4.4.1.1 - gamma-lyase, ec:6.3.2.3 - synthase, ec:1.1.1.37 - dehydrogenase, ec:1.1.1.95 - dehydrogenase, ec:4.2.1.109 - 1-phosphate dehydratase, ec:4.2.1.22 - beta-synthase, ec:2.6.1.5 - transaminase, ec:2.5.1.22 - synthase, ec:4.1.1.50 - decarboxylase, ec:2.4.2.28 - phosphorylase, ec:2.1.1.5 - S-methyltransferase, ec:4.3.1.17 - ammonia-lyase, ec:2.…	7, 6, 5, 9, 6, 1, 5, 1, 1, 6, 4, 10, 1, 5, 1, 2, 5, 3, 14, 11, 1, 4, 1, 1, 2	cl_526094_3, cl_526094_5, cl_526094_1, cl_526094_2, cl_78283_3, cl_78283_1, cl_78283_2, cl_288830_14, cl_288830_8, cl_493678_1, cl_161194_1, cl_78502_1, cl_706927_1, cl_256598_2, cl_256598_1, cl_256598_6, cl_256598_7, cl_256598_4, cl_553101_4, cl_553101_5, cl_553101_2, cl_553101_3, cl_698111_2, cl_698111_1, cl_698111_4, cl_727165_1, cl_553101_1, cl_179080_1, cl_179080_2, cl_68399_6, cl_179080_4, …
Glycolysis / Gluconeogenesis	map00010	24	ec:4.1.1.32 - carboxykinase (GTP), ec:1.2.1.3 - dehydrogenase (NAD+), ec:2.3.1.12 - acetyltransferase, ec:6.2.1.1 - ligase, ec:2.7.2.3 - kinase, ec:1.8.1.4 - dehydrogenase, ec:4.2.1.11 - hydratase, ec:1.1.1.2 - dehydrogenase (NADP+), ec:5.4.2.2 - (alpha-D-glucose-1,6-bisphosphate-dependent), ec:5.3.1.1 - isomerase, ec:2.7.1.11 - phosphohexokinase, ec:1.2.4.1 - dehydrogenase (acetyl-transferring),…	7, 2, 2, 1, 7, 2, 7, 1, 1, 5, 3, 6, 6, 3, 1, 17, 13, 2, 2, 1, 14, 13, 15, 8	cl_610686_8, cl_610686_10, cl_610686_4, cl_610686_3, cl_610686_17, cl_797337_1, cl_172189_1, cl_194801_6, cl_194801_3, cl_624162_1, cl_624162_2, cl_463988_1, cl_331430_1, cl_331430_3, cl_298421_2, cl_189585_1, cl_298421_1, cl_335923_1, cl_470978_2, cl_327695_2, cl_327695_6, cl_540372_1, cl_463227_1, cl_458101_1, cl_540372_2, cl_86057_1, cl_458101_5, cl_458101_19, cl_167701_31, cl_546764_1, cl_295…
Glycine, serine and threonine metabolism	map00260	24	ec:1.2.1.8 - dehydrogenase, ec:1.4.4.2 - dehydrogenase (aminomethyl-transferring), ec:2.3.1.37 - synthase, ec:2.7.1.31 - 3-kinase, ec:4.4.1.1 - gamma-lyase, ec:2.1.1.20 - N-methyltransferase, ec:1.8.1.4 - dehydrogenase, ec:2.1.1.156 - N-methyltransferase, ec:2.6.1.51 - transaminase, ec:1.1.1.95 - dehydrogenase, ec:1.4.3.21 - oxidase, ec:4.2.1.22 - beta-synthase, ec:1.4.3.3 - oxidase, ec:2.1.2.1 -…	2, 3, 1, 1, 6, 1, 2, 1, 2, 6, 1, 5, 2, 4, 10, 1, 1, 2, 1, 2, 1, 3, 4, 2	cl_194801_6, cl_194801_3, cl_790743_5, cl_790743_4, cl_790743_8, cl_433523_1, cl_213687_1, cl_288830_14, cl_288830_8, cl_493678_1, cl_161194_1, cl_78502_1, cl_706927_1, cl_379739_4, cl_327695_2, cl_327695_6, cl_379739_4, cl_304753_6, cl_111441_1, cl_179080_1, cl_179080_2, cl_68399_6, cl_179080_4, cl_68399_4, cl_68399_5, cl_866402_3, cl_558974_2, cl_558974_1, cl_558974_8, cl_558974_5, cl_306367_1,…
Amino sugar and nucleotide sugar metabolism	map00520	23	ec:2.6.1.16 - transaminase (isomerizing), ec:5.1.3.2 - 4-epimerase, ec:2.7.7.64 - uridylyltransferase, ec:2.7.7.9 - uridylyltransferase, ec:4.2.1.47 - 4,6-dehydratase, ec:3.5.99.6 - deaminase, ec:5.4.2.8 - mannose phosphomutase, ec:3.5.1.41 - deacetylase, ec:5.4.2.2 - (alpha-D-glucose-1,6-bisphosphate-dependent), ec:1.6.2.2 - reductase, ec:3.2.1.14 - ChiC, ec:5.3.1.9 - isomerase, ec:2.7.1.6 - gal…	4, 7, 5, 5, 1, 2, 1, 3, 1, 2, 7, 6, 4, 3, 17, 2, 1, 2, 5, 7, 1, 1, 1	cl_148971_7, cl_148971_8, cl_148971_2, cl_148971_4, cl_267161_3, cl_267161_1, cl_490020_6, cl_267161_5, cl_267161_4, cl_490020_4, cl_490020_2, cl_134977_15, cl_134977_13, cl_134977_1, cl_134977_7, cl_451228_1, cl_134977_15, cl_134977_13, cl_134977_1, cl_134977_7, cl_451228_1, cl_465892_1, cl_636479_2, cl_636479_1, cl_145915_1, cl_438303_64, cl_160046_5, cl_71000_1, cl_546764_1, cl_90263_3, cl_902…
Aminoacyl-tRNA biosynthesis	map00970	22	ec:6.1.1.22 - ligase, ec:6.1.1.19 - ligase, ec:2.1.2.9 - formyltransferase, ec:6.1.1.9 - ligase, ec:6.1.1.3 - ligase, ec:6.1.1.15 - ligase, ec:6.1.1.5 - ligase, ec:6.1.1.10 - ligase, ec:6.1.1.21 - ligase, ec:6.1.1.18 - ligase, ec:6.1.1.7 - ligase, ec:6.1.1.12 - ligase, ec:6.1.1.2 - ligase, ec:6.3.5.7 - synthase (glutamine-hydrolysing), ec:6.1.1.14 - ligase, ec:6.1.1.4 - ligase, ec:6.1.1.20 - liga…	3, 5, 1, 4, 3, 3, 2, 2, 1, 1, 1, 2, 5, 2, 2, 7, 5, 2, 3, 2, 5, 3	cl_81945_1, cl_81945_5, cl_328970_2, cl_222205_1, cl_222205_3, cl_222205_2, cl_443773_16, cl_39633_2, cl_241576_1, cl_445143_2, cl_205412_2, cl_445143_1, cl_654518_1, cl_478579_1, cl_478579_2, cl_478579_3, cl_522493_1, cl_396908_1, cl_522493_2, cl_159951_1, cl_296549_1, cl_68539_7, cl_321226_1, cl_172724_1, cl_134253_1, cl_347487_2, cl_647458_2, cl_647458_1, cl_516037_2, cl_516037_1, cl_672575_4,…
Pyrimidine metabolism	map00240	22	ec:2.7.1.48 - kinase, ec:1.3.5.2 - dehydrogenase (quinone), ec:3.6.1.9 - diphosphatase, ec:6.3.4.2 - synthase (glutamine hydrolysing), ec:2.1.1.45 - synthase, ec:1.17.4.1 - reductase, ec:1.3.1.2 - dehydrogenase (NADP+), ec:2.1.3.2 - carbamoyltransferase, ec:3.5.4.12 - deaminase, ec:3.6.1.23 - diphosphatase, ec:3.5.4.5 - deaminase, ec:3.1.3.5 - uridine 5'-nucleotidase, ec:4.1.1.23 - decarboxylase,…	3, 4, 3, 3, 2, 5, 2, 3, 3, 2, 1, 2, 1, 2, 2, 2, 1, 1, 5, 9, 2, 6	cl_246858_2, cl_352641_1, cl_246858_3, cl_233185_2, cl_319151_1, cl_166587_1, cl_215795_1, cl_150744_1, cl_264127_3, cl_122202_1, cl_372103_7, cl_372103_8, cl_415821_1, cl_331234_3, cl_331234_1, cl_530304_1, cl_504382_1, cl_504382_2, cl_400625_1, cl_618445_1, cl_215795_1, cl_233185_2, cl_297144_1, cl_829341_18, cl_801384_1, cl_240717_1, cl_98870_1, cl_240717_2, cl_252415_1, cl_744798_1, cl_255905…
Pyruvate metabolism	map00620	21	ec:4.1.1.32 - carboxykinase (GTP), ec:1.2.1.3 - dehydrogenase (NAD+), ec:2.3.1.12 - acetyltransferase, ec:6.2.1.1 - ligase, ec:1.8.1.4 - dehydrogenase, ec:1.1.1.37 - dehydrogenase, ec:3.1.2.1 - hydrolase, ec:1.1.1.39 - dehydrogenase (decarboxylating), ec:1.2.4.1 - dehydrogenase (acetyl-transferring), ec:6.4.1.2 - carboxylase, ec:2.3.3.9 - synthase, ec:2.3.1.9 - C-acetyltransferase, ec:3.1.2.6 - h…	7, 2, 2, 1, 2, 9, 1, 3, 6, 7, 2, 2, 4, 1, 14, 3, 4, 4, 7, 8, 6	cl_610686_8, cl_610686_10, cl_610686_4, cl_610686_3, cl_610686_17, cl_797337_1, cl_172189_1, cl_194801_6, cl_194801_3, cl_624162_1, cl_624162_2, cl_463988_1, cl_327695_2, cl_327695_6, cl_553101_4, cl_553101_5, cl_553101_2, cl_553101_3, cl_698111_2, cl_698111_1, cl_698111_4, cl_727165_1, cl_553101_1, cl_153722_1, cl_220449_3, cl_535852_1, cl_220449_1, cl_225784_1, cl_233157_1, cl_68858_12, cl_2331…
Inositol phosphate metabolism	map00562	17	ec:2.7.1.158 - 2-kinase, ec:2.7.1.67 - 4-kinase, ec:2.7.8.11 - 3-phosphatidyltransferase, ec:3.1.3.56 - 5-phosphatase, ec:1.13.99.1 - oxygenase, ec:3.1.4.3 - C, ec:5.3.1.1 - isomerase, ec:5.5.1.4 - synthase, ec:2.7.1.137 - 3-kinase, ec:3.1.3.64 - inositol-1,3-bisphosphate 3-phosphatase, ec:3.1.3.25 - phosphatase, ec:1.2.1.18 - dehydrogenase (acetylating), ec:3.1.4.11 - phospholipase C, ec:2.7.1.1…	1, 4, 1, 2, 2, 15, 5, 2, 3, 3, 6, 2, 14, 1, 1, 1, 3	cl_258485_1, cl_207807_1, cl_352834_5, cl_352834_3, cl_207807_5, cl_359438_2, cl_387842_8, cl_387842_3, cl_661590_2, cl_661590_1, cl_245835_1, cl_643689_2, cl_492633_1, cl_695778_2, cl_541861_1, cl_391504_5, cl_707740_1, cl_684643_1, cl_501036_1, cl_684643_3, cl_695778_4, cl_684643_2, cl_531707_1, cl_531707_2, cl_480269_1, cl_295534_1, cl_249918_3, cl_249918_2, cl_58924_1, cl_249918_1, cl_600439_…
Alanine, aspartate and glutamate metabolism	map00250	17	ec:2.6.1.16 - transaminase (isomerizing), ec:1.4.1.14 - synthase (NADH), ec:2.1.3.2 - carbamoyltransferase, ec:4.3.2.2 - lyase, ec:6.3.4.5 - synthase, ec:1.2.1.24 - dehydrogenase (NAD+), ec:6.3.1.2 - synthetase, ec:1.2.1.16 - dehydrogenase [NAD(P)+], ec:6.3.5.5 - synthase (glutamine-hydrolysing), ec:2.4.2.14 - phosphoribosyldiphosphate 5-amidotransferase, ec:2.6.1.1 - transaminase, ec:4.3.2.1 - l…	4, 4, 3, 1, 3, 1, 3, 1, 2, 2, 5, 1, 3, 10, 2, 2, 4	cl_148971_7, cl_148971_8, cl_148971_2, cl_148971_4, cl_331430_6, cl_331430_7, cl_331430_2, cl_331430_4, cl_297144_1, cl_829341_18, cl_801384_1, cl_113255_1, cl_120887_4, cl_120887_3, cl_120887_2, cl_178408_1, cl_599678_1, cl_730112_1, cl_370036_1, cl_178408_1, cl_297144_1, cl_829341_18, cl_427104_1, cl_375721_2, cl_325988_1, cl_40878_1, cl_395497_1, cl_40878_2, cl_395497_3, cl_386222_1, cl_492517…
Glycerophospholipid metabolism	map00564	17	ec:3.1.4.4 - D, ec:2.3.1.51 - O-acyltransferase, ec:2.7.8.5 - 1-phosphatidyltransferase, ec:2.7.8.11 - 3-phosphatidyltransferase, ec:1.1.1.8 - dehydrogenase (NAD+), ec:4.1.1.65 - decarboxylase, ec:2.7.7.41 - cytidylyltransferase, ec:2.7.1.107 - kinase (ATP), ec:3.1.4.3 - C, ec:3.1.4.2 - phosphodiesterase, ec:3.1.1.32 - A1, ec:1.1.1.94 - dehydrogenase [NAD(P)+], ec:3.1.3.4 - phosphatase, ec:1.1.5.…	1, 2, 1, 1, 7, 2, 3, 6, 15, 3, 6, 7, 1, 4, 1, 3, 5	cl_489967_12, cl_561716_1, cl_87799_2, cl_172119_1, cl_359438_2, cl_329247_1, cl_523522_1, cl_401389_1, cl_415104_2, cl_72960_3, cl_72960_1, cl_415104_1, cl_288121_13, cl_288121_21, cl_119932_3, cl_119932_4, cl_98375_2, cl_239743_1, cl_479233_4, cl_239743_6, cl_479233_1, cl_239743_3, cl_479233_2, cl_245835_1, cl_643689_2, cl_492633_1, cl_695778_2, cl_541861_1, cl_391504_5, cl_707740_1, cl_684643_…
Citrate cycle (TCA cycle)	map00020	17	ec:4.1.1.32 - carboxykinase (GTP), ec:2.3.1.12 - acetyltransferase, ec:1.2.4.2 - dehydrogenase (succinyl-transferring), ec:2.3.1.61 - succinyltransferase, ec:1.8.1.4 - dehydrogenase, ec:1.1.1.37 - dehydrogenase, ec:1.1.1.42 - dehydrogenase (NADP+), ec:2.3.3.1 - (Si)-synthase, ec:6.2.1.5 - ligase (ADP-forming), ec:1.3.5.1 - dehydrogenase, ec:1.2.4.1 - dehydrogenase (acetyl-transferring), ec:2.3.3.…	7, 2, 14, 5, 2, 9, 7, 4, 9, 4, 6, 3, 7, 5, 4, 9, 6	cl_610686_8, cl_610686_10, cl_610686_4, cl_610686_3, cl_610686_17, cl_797337_1, cl_172189_1, cl_624162_1, cl_624162_2, cl_327600_4, cl_129590_9, cl_327600_12, cl_365239_2, cl_129590_14, cl_365239_1, cl_129590_6, cl_208622_11, cl_327600_11, cl_208622_14, cl_839734_3, cl_129590_4, cl_839734_1, cl_857979_1, cl_569637_3, cl_569637_1, cl_215290_4, cl_569637_2, cl_215290_3, cl_327695_2, cl_327695_6, cl…
Phosphatidylinositol signaling system	map04070	16	ec:2.7.1.158 - 2-kinase, ec:2.7.1.67 - 4-kinase, ec:2.7.4.24 - kinase, ec:2.7.8.11 - 3-phosphatidyltransferase, ec:3.1.3.56 - 5-phosphatase, ec:2.7.4.21 - kinase, ec:2.7.7.41 - cytidylyltransferase, ec:2.7.1.107 - kinase (ATP), ec:2.7.1.137 - 3-kinase, ec:3.1.3.64 - inositol-1,3-bisphosphate 3-phosphatase, ec:3.1.3.25 - phosphatase, ec:3.1.4.11 - phospholipase C, ec:2.7.1.159 - 5/6-kinase, ec:2.7…	1, 4, 2, 1, 2, 2, 3, 6, 3, 3, 6, 14, 1, 1, 3, 4	cl_258485_1, cl_207807_1, cl_352834_5, cl_352834_3, cl_207807_5, cl_521868_1, cl_435821_1, cl_359438_2, cl_387842_8, cl_387842_3, cl_521868_1, cl_435821_1, cl_119932_3, cl_119932_4, cl_98375_2, cl_239743_1, cl_479233_4, cl_239743_6, cl_479233_1, cl_239743_3, cl_479233_2, cl_405673_1, cl_785946_2, cl_785946_1, cl_237846_10, cl_199192_1, cl_199192_2, cl_384415_2, cl_147540_1, cl_372081_2, cl_384415…
Starch and sucrose metabolism	map00500	16	ec:3.2.1.4 - endo-1,4-beta-D-glucanase, ec:3.6.1.9 - diphosphatase, ec:3.2.1.20 - maltase, ec:2.7.7.9 - uridylyltransferase, ec:2.4.1.15 - synthase (UDP-forming), ec:3.2.1.1 - glycogenase, ec:3.2.1.28 - trehalase, ec:3.1.3.12 - trehalose 6-phosphatase, ec:5.4.2.2 - (alpha-D-glucose-1,6-bisphosphate-dependent), ec:2.4.1.18 - branching enzyme, ec:5.3.1.9 - isomerase, ec:2.7.1.1 - hexokinase type IV…	9, 3, 1, 5, 2, 15, 20, 2, 1, 2, 6, 17, 7, 1, 1, 1	cl_455321_12, cl_455321_1, cl_455321_11, cl_455321_2, cl_455321_10, cl_57404_4, cl_455321_6, cl_455321_8, cl_455321_18, cl_150744_1, cl_264127_3, cl_122202_1, cl_286930_1, cl_134977_15, cl_134977_13, cl_134977_1, cl_134977_7, cl_451228_1, cl_520475_13, cl_520475_14, cl_873685_1, cl_679733_1, cl_357125_18, cl_357125_16, cl_288740_2, cl_357125_8, cl_357125_13, cl_357125_14, cl_357125_2, cl_357125_1…
Drug metabolism - other enzymes	map00983	16	ec:2.7.1.48 - kinase, ec:3.1.1.1 - ali-esterase, ec:1.17.4.1 - reductase, ec:1.3.1.2 - dehydrogenase (NADP+), ec:3.6.1.23 - diphosphatase, ec:3.5.4.5 - deaminase, ec:6.3.5.2 - synthase (glutamine-hydrolysing), ec:2.3.1.5 - N-acetyltransferase, ec:2.4.1.17 - 1-naphthol glucuronyltransferase, ec:2.4.2.3 - phosphorylase, ec:1.17.3.2 - oxidase, ec:2.7.1.21 - kinase, ec:2.7.4.14 - kinase, ec:2.7.4.6 -…	3, 75, 5, 2, 2, 1, 2, 50, 11, 2, 1, 1, 5, 9, 2, 13	cl_246858_2, cl_352641_1, cl_246858_3, cl_695530_1, cl_640899_1, cl_596683_2, cl_924569_1, cl_924569_2, cl_596683_1, cl_466918_1, cl_124727_1, cl_567167_21, cl_804459_1, cl_654518_1, cl_80700_7, cl_800087_1, cl_510105_1, cl_640899_3, cl_811404_1, cl_222959_1, cl_80700_1, cl_388364_1, cl_149444_8, cl_388364_2, cl_520481_1, cl_177863_1, cl_80700_5, cl_388364_5, cl_415962_1, cl_445143_2, cl_388364_4…
Arginine and proline metabolism	map00330	15	ec:2.7.2.11 - 5-kinase, ec:1.2.1.3 - dehydrogenase (NAD+), ec:1.5.1.2 - reductase, ec:3.5.1.4 - acylamidase, ec:1.2.1.41 - dehydrogenase, ec:2.6.1.13 - aminotransferase, ec:2.7.3.3 - kinase, ec:1.4.3.3 - oxidase, ec:2.5.1.22 - synthase, ec:1.14.11.2 - 4-dioxygenase, ec:4.1.1.50 - decarboxylase, ec:2.6.1.1 - transaminase, ec:3.5.3.1 - arginine amidinase, ec:2.7.3.2 - kinase, ec:1.14.13.39 - syntha…	1, 2, 3, 1, 1, 1, 9, 2, 1, 2, 6, 5, 2, 22, 2	cl_916269_2, cl_194801_6, cl_194801_3, cl_460457_2, cl_460457_1, cl_461088_1, cl_467765_1, cl_916269_2, cl_68551_1, cl_159398_13, cl_159398_3, cl_574204_1, cl_631070_1, cl_159398_6, cl_159398_5, cl_22171_1, cl_969647_1, cl_159398_8, cl_413834_6, cl_398551_1, cl_367180_1, cl_534203_2, cl_534203_1, cl_475105_4, cl_475105_3, cl_475105_1, cl_475105_6, cl_681872_1, cl_475105_5, cl_325988_1, cl_40878_1…
Carbon fixation pathways in prokaryotes	map00720	15	ec:1.1.1.35 - dehydrogenase, ec:6.2.1.1 - ligase, ec:1.5.1.5 - dehydrogenase (NADP+), ec:1.1.1.37 - dehydrogenase, ec:1.1.1.42 - dehydrogenase (NADP+), ec:6.2.1.5 - ligase (ADP-forming), ec:1.3.5.1 - dehydrogenase, ec:6.4.1.2 - carboxylase, ec:2.3.3.8 - citrate synthase, ec:6.3.4.3 - ligase, ec:2.3.1.9 - C-acetyltransferase, ec:4.2.1.17 - hydratase, ec:4.2.1.3 - hydratase, ec:4.2.1.2 - hydratase,…	16, 1, 6, 9, 7, 9, 4, 7, 3, 5, 2, 5, 5, 4, 6	cl_112472_1, cl_112472_3, cl_112472_2, cl_293375_9, cl_112472_5, cl_613965_1, cl_293375_3, cl_450528_1, cl_450528_2, cl_293375_1, cl_450528_3, cl_409178_1, cl_10972_4, cl_10972_1, cl_10972_2, cl_10972_3, cl_463988_1, cl_694056_7, cl_694056_5, cl_694056_6, cl_694056_10, cl_25908_2, cl_694056_2, cl_553101_4, cl_553101_5, cl_553101_2, cl_553101_3, cl_698111_2, cl_698111_1, cl_698111_4, cl_727165_1, …
Pentose phosphate pathway	map00030	15	ec:5.1.3.1 - 3-epimerase, ec:5.4.2.2 - (alpha-D-glucose-1,6-bisphosphate-dependent), ec:2.7.1.11 - phosphohexokinase, ec:2.2.1.2 - dihydroxyacetonetransferase, ec:5.3.1.9 - isomerase, ec:4.1.2.4 - aldolase, ec:1.1.1.44 - dehydrogenase (NADP+-dependent, decarboxylating), ec:3.1.3.11 - hexose diphosphatase, ec:5.3.1.6 - isomerase, ec:2.7.1.15 - deoxyribokinase, ec:3.1.1.31 - phosphogluconolactonase…	2, 1, 3, 6, 6, 1, 4, 2, 2, 2, 1, 10, 1, 15, 2	cl_210819_3, cl_210819_2, cl_546764_1, cl_613120_1, cl_613120_3, cl_613120_2, cl_82578_2, cl_82578_1, cl_82578_4, cl_82578_3, cl_82578_5, cl_82578_7, cl_49104_3, cl_49104_4, cl_352637_1, cl_49104_1, cl_49104_2, cl_627876_1, cl_363300_1, cl_309619_4, cl_309619_6, cl_309619_5, cl_309619_1, cl_275031_1, cl_275031_2, cl_55271_3, cl_55271_1, cl_480057_5, cl_480057_4, cl_297198_1, cl_269887_8, cl_26988…
Propanoate metabolism	map00640	15	ec:6.2.1.1 - ligase, ec:1.8.1.4 - dehydrogenase, ec:4.1.1.9 - decarboxylase, ec:1.2.4.4 - dehydrogenase (2-methylpropanoyl-transferring), ec:1.3.3.6 - oxidase, ec:2.8.3.8 - CoA-transferase, ec:6.2.1.5 - ligase (ADP-forming), ec:3.1.2.4 - hydrolase, ec:1.2.1.27 - dehydrogenase (CoA-acylating), ec:6.4.1.2 - carboxylase, ec:1.2.1.18 - dehydrogenase (acetylating), ec:2.3.1.9 - C-acetyltransferase, ec…	1, 2, 1, 1, 7, 1, 9, 2, 3, 7, 2, 2, 5, 14, 9	cl_463988_1, cl_327695_2, cl_327695_6, cl_253629_1, cl_353420_1, cl_238631_5, cl_238631_8, cl_238631_9, cl_34996_4, cl_34996_1, cl_34996_3, cl_277716_2, cl_153722_1, cl_358156_4, cl_358156_3, cl_358156_2, cl_358156_1, cl_235564_1, cl_476801_2, cl_476801_1, cl_358156_5, cl_400161_1, cl_301647_1, cl_301647_5, cl_267545_1, cl_267545_17, cl_267545_10, cl_301204_4, cl_318298_1, cl_301204_1, cl_28472_1…
Tryptophan metabolism	map00380	14	ec:3.5.1.9 - kynurenine formamidase, ec:1.2.1.3 - dehydrogenase (NAD+), ec:3.5.1.4 - acylamidase, ec:1.1.1.35 - dehydrogenase, ec:1.2.4.2 - dehydrogenase (succinyl-transferring), ec:2.3.1.61 - succinyltransferase, ec:1.8.1.4 - dehydrogenase, ec:1.13.11.11 - 2,3-dioxygenase, ec:1.14.13.9 - 3-monooxygenase, ec:1.14.14.1 - monooxygenase, ec:2.6.1.7 - transaminase, ec:2.3.1.9 - C-acetyltransferase, e…	2, 2, 1, 16, 14, 5, 2, 2, 1, 9, 1, 2, 5, 6	cl_262751_2, cl_262751_8, cl_194801_6, cl_194801_3, cl_467765_1, cl_112472_1, cl_112472_3, cl_112472_2, cl_293375_9, cl_112472_5, cl_613965_1, cl_293375_3, cl_450528_1, cl_450528_2, cl_293375_1, cl_450528_3, cl_409178_1, cl_10972_4, cl_10972_1, cl_10972_2, cl_10972_3, cl_327600_4, cl_129590_9, cl_327600_12, cl_365239_2, cl_129590_14, cl_365239_1, cl_129590_6, cl_208622_11, cl_327600_11, cl_208622…
Valine, leucine and isoleucine degradation	map00280	14	ec:1.2.1.3 - dehydrogenase (NAD+), ec:1.1.1.35 - dehydrogenase, ec:1.8.1.4 - dehydrogenase, ec:1.2.4.4 - dehydrogenase (2-methylpropanoyl-transferring), ec:1.1.1.31 - dehydrogenase, ec:2.3.3.10 - synthase, ec:2.3.1.16 - C-acyltransferase, ec:3.1.2.4 - hydrolase, ec:1.2.1.27 - dehydrogenase (CoA-acylating), ec:2.8.3.5 - CoA-transferase, ec:2.3.1.9 - C-acetyltransferase, ec:2.6.1.42 - transaminase,…	2, 16, 2, 1, 1, 5, 3, 2, 3, 1, 2, 3, 5, 2	cl_194801_6, cl_194801_3, cl_112472_1, cl_112472_3, cl_112472_2, cl_293375_9, cl_112472_5, cl_613965_1, cl_293375_3, cl_450528_1, cl_450528_2, cl_293375_1, cl_450528_3, cl_409178_1, cl_10972_4, cl_10972_1, cl_10972_2, cl_10972_3, cl_327695_2, cl_327695_6, cl_353420_1, cl_151571_1, cl_222525_4, cl_222525_3, cl_222525_5, cl_222525_2, cl_222525_1, cl_148114_10, cl_613965_1, cl_148114_1, cl_301647_1,…
Fructose and mannose metabolism	map00051	14	ec:5.3.1.5 - isomerase, ec:2.7.1.105 - phosphofructokinase 2, ec:1.1.1.21 - reductase, ec:4.2.1.47 - 4,6-dehydratase, ec:5.4.2.8 - mannose phosphomutase, ec:5.3.1.1 - isomerase, ec:4.2.1.68 - dehydratase, ec:2.7.1.11 - phosphohexokinase, ec:1.1.1.17 - 5-dehydrogenase, ec:2.7.1.1 - hexokinase type IV glucokinase, ec:3.1.3.11 - hexose diphosphatase, ec:5.3.1.6 - isomerase, ec:4.1.2.13 - aldolase, e…	1, 8, 1, 1, 1, 5, 2, 3, 1, 17, 2, 2, 15, 1	cl_165940_1, cl_498658_13, cl_498658_9, cl_498658_8, cl_143157_1, cl_396289_1, cl_143157_4, cl_498658_1, cl_143157_5, cl_167701_31, cl_465892_1, cl_145915_1, cl_295534_1, cl_249918_3, cl_249918_2, cl_58924_1, cl_249918_1, cl_445940_2, cl_445940_1, cl_613120_1, cl_613120_3, cl_613120_2, cl_604206_1, cl_168266_1, cl_723976_1, cl_682157_1, cl_189259_3, cl_552063_1, cl_189259_1, cl_168266_8, cl_18925…
Nicotinate and nicotinamide metabolism	map00760	14	ec:6.3.4.21 - phosphoribosyltransferase, ec:2.7.7.1 - adenylyltransferase, ec:3.6.1.9 - diphosphatase, ec:2.7.1.23 - kinase, ec:1.6.1.2 - transhydrogenase (Re/Si-specific), ec:3.1.3.5 - uridine 5'-nucleotidase, ec:1.2.1.24 - dehydrogenase (NAD+), ec:1.2.1.16 - dehydrogenase [NAD(P)+], ec:2.4.2.19 - diphosphorylase (carboxylating), ec:2.7.1.22 - kinase, ec:1.6.1.1 - transhydrogenase (Si-specific),…	3, 1, 3, 11, 2, 2, 1, 1, 4, 1, 3, 4, 1, 6	cl_164554_7, cl_164554_2, cl_164554_13, cl_406686_1, cl_150744_1, cl_264127_3, cl_122202_1, cl_230061_1, cl_479233_4, cl_531688_1, cl_479233_1, cl_330513_2, cl_239743_3, cl_479233_2, cl_443624_1, cl_239743_1, cl_330513_1, cl_63314_8, cl_143533_1, cl_143533_3, cl_506618_3, cl_60837_1, cl_178408_1, cl_178408_1, cl_164554_7, cl_164554_4, cl_164554_2, cl_164554_13, cl_377376_6, cl_143533_1, cl_143533…
Glycerolipid metabolism	map00561	14	ec:2.3.1.20 - O-acyltransferase, ec:1.2.1.3 - dehydrogenase (NAD+), ec:2.7.1.31 - 3-kinase, ec:2.3.1.51 - O-acyltransferase, ec:2.7.7.9 - uridylyltransferase, ec:1.1.1.21 - reductase, ec:1.1.1.2 - dehydrogenase (NADP+), ec:3.1.1.3 - lipase, ec:2.7.1.107 - kinase (ATP), ec:2.7.1.30 - kinase, ec:3.1.1.23 - lipase, ec:2.7.1.29 - kinase, ec:3.1.3.4 - phosphatase, ec:2.3.1.15 - 1-O-acyltransferase	2, 2, 1, 2, 5, 1, 1, 9, 6, 5, 2, 2, 1, 1	cl_403012_4, cl_129220_1, cl_194801_6, cl_194801_3, cl_213687_1, cl_561716_1, cl_87799_2, cl_134977_15, cl_134977_13, cl_134977_1, cl_134977_7, cl_451228_1, cl_167701_31, cl_167701_31, cl_368497_1, cl_420834_1, cl_80700_1, cl_388364_1, cl_804459_1, cl_177863_1, cl_80700_5, cl_80700_7, cl_808779_1, cl_239743_1, cl_479233_4, cl_239743_6, cl_479233_1, cl_239743_3, cl_479233_2, cl_707164_4, cl_109118…
Glyoxylate and dicarboxylate metabolism	map00630	13	ec:3.5.1.9 - kynurenine formamidase, ec:2.7.1.31 - 3-kinase, ec:6.2.1.1 - ligase, ec:1.1.1.37 - dehydrogenase, ec:5.3.1.22 - isomerase, ec:2.1.2.1 - hydroxymethyltransferase, ec:6.3.1.2 - synthetase, ec:2.3.3.1 - (Si)-synthase, ec:2.3.3.9 - synthase, ec:2.3.1.9 - C-acetyltransferase, ec:1.11.1.6 - equilase, ec:4.2.1.3 - hydratase, ec:1.1.3.15 - oxidase	2, 1, 1, 9, 1, 4, 3, 4, 2, 2, 6, 5, 1	cl_262751_2, cl_262751_8, cl_213687_1, cl_463988_1, cl_553101_4, cl_553101_5, cl_553101_2, cl_553101_3, cl_698111_2, cl_698111_1, cl_698111_4, cl_727165_1, cl_553101_1, cl_395110_1, cl_225808_1, cl_921850_1, cl_525332_2, cl_525332_1, cl_599678_1, cl_730112_1, cl_370036_1, cl_172646_3, cl_172646_1, cl_172646_2, cl_444811_1, cl_137442_3, cl_137442_2, cl_148114_10, cl_148114_1, cl_406641_11, cl_3884…
Glutathione metabolism	map00480	13	ec:3.4.19.13 - gamma-glutamate hydrolase, ec:1.17.4.1 - reductase, ec:4.3.2.7 - gamma-glutamylcyclotransferase, ec:6.3.2.3 - synthase, ec:2.5.1.22 - synthase, ec:1.11.1.15 - thioredoxin peroxidase, ec:1.1.1.42 - dehydrogenase (NADP+), ec:1.1.1.44 - dehydrogenase (NADP+-dependent, decarboxylating), ec:1.11.1.9 - peroxidase, ec:6.3.2.2 - ligase, ec:4.3.2.9 - gamma-glutamyl-amino acid cyclotransfera…	4, 5, 1, 5, 1, 19, 7, 4, 5, 5, 3, 13, 2	cl_161381_1, cl_525021_1, cl_161381_2, cl_525021_2, cl_530304_1, cl_504382_1, cl_504382_2, cl_400625_1, cl_618445_1, cl_537045_1, cl_256598_2, cl_256598_1, cl_256598_6, cl_256598_7, cl_256598_4, cl_367180_1, cl_431520_5, cl_431520_6, cl_431520_1, cl_371333_1, cl_181800_2, cl_371333_2, cl_181800_1, cl_615019_2, cl_856989_1, cl_615019_1, cl_234458_1, cl_591163_1, cl_591163_2, cl_177931_1, cl_177931…
Galactose metabolism	map00052	13	ec:5.1.3.2 - 4-epimerase, ec:2.7.7.64 - uridylyltransferase, ec:3.2.1.20 - maltase, ec:2.7.7.9 - uridylyltransferase, ec:1.1.1.21 - reductase, ec:3.2.1.23 - lactase (ambiguous), ec:5.4.2.2 - (alpha-D-glucose-1,6-bisphosphate-dependent), ec:2.7.1.11 - phosphohexokinase, ec:2.7.1.6 - galactokinase (phosphorylating), ec:3.5.1.25 - deacetylase, ec:2.7.1.1 - hexokinase type IV glucokinase, ec:3.1.3.9 …	7, 5, 1, 5, 1, 1, 1, 3, 4, 3, 17, 1, 1	cl_267161_3, cl_267161_1, cl_490020_6, cl_267161_5, cl_267161_4, cl_490020_4, cl_490020_2, cl_134977_15, cl_134977_13, cl_134977_1, cl_134977_7, cl_451228_1, cl_286930_1, cl_134977_15, cl_134977_13, cl_134977_1, cl_134977_7, cl_451228_1, cl_167701_31, cl_468714_1, cl_546764_1, cl_613120_1, cl_613120_3, cl_613120_2, cl_392939_5, cl_240116_1, cl_517822_1, cl_613348_1, cl_481351_3, cl_481351_2, cl_4…
Porphyrin and chlorophyll metabolism	map00860	13	ec:4.99.1.1 - ferrochelatase, ec:2.3.1.37 - synthase, ec:4.2.1.75 - synthase, ec:2.5.1.17 - adenosyltransferase, ec:1.3.3.4 - oxidase, ec:1.3.3.3 - oxidase, ec:2.5.1.61 - synthase, ec:4.1.1.37 - decarboxylase, ec:2.4.1.17 - 1-naphthol glucuronyltransferase, ec:4.2.1.24 - synthase, ec:1.16.3.1 - ceruloplasmin, ec:6.1.1.17 - ligase, ec:4.4.1.17 - synthase	5, 1, 2, 1, 1, 1, 2, 1, 11, 2, 8, 2, 1	cl_225016_1, cl_225016_2, cl_167601_1, cl_772875_1, cl_772875_2, cl_433523_1, cl_190759_1, cl_190759_2, cl_432019_2, cl_367517_1, cl_325339_5, cl_218106_1, cl_460312_1, cl_120887_1, cl_574116_2, cl_201062_1, cl_169366_7, cl_464801_10, cl_487066_11, cl_267810_1, cl_487066_8, cl_487066_9, cl_184838_3, cl_367278_6, cl_837400_1, cl_599640_1, cl_599640_2, cl_116704_4, cl_270117_1, cl_115751_5, cl_4539…
Methane metabolism	map00680	13	ec:6.2.1.1 - ligase, ec:4.2.1.11 - hydratase, ec:1.1.1.37 - dehydrogenase, ec:1.1.1.95 - dehydrogenase, ec:2.1.2.1 - hydroxymethyltransferase, ec:1.1.1.284 - dehydrogenase, ec:3.1.2.12 - hydrolase, ec:2.7.1.11 - phosphohexokinase, ec:2.7.1.29 - kinase, ec:3.1.3.11 - hexose diphosphatase, ec:3.1.3.3 - phosphatase, ec:2.6.1.52 - transaminase, ec:4.1.2.13 - aldolase	1, 7, 9, 6, 4, 2, 3, 3, 2, 2, 3, 4, 15	cl_463988_1, cl_540372_1, cl_463227_1, cl_458101_1, cl_540372_2, cl_86057_1, cl_458101_5, cl_458101_19, cl_553101_4, cl_553101_5, cl_553101_2, cl_553101_3, cl_698111_2, cl_698111_1, cl_698111_4, cl_727165_1, cl_553101_1, cl_179080_1, cl_179080_2, cl_68399_6, cl_179080_4, cl_68399_4, cl_68399_5, cl_225808_1, cl_921850_1, cl_525332_2, cl_525332_1, cl_50853_1, cl_50853_2, cl_433967_1, cl_129555_15, …
Carbon fixation in photosynthetic organisms	map00710	13	ec:5.1.3.1 - 3-epimerase, ec:2.7.2.3 - kinase, ec:2.7.1.14 - heptulokinase, ec:1.1.1.37 - dehydrogenase, ec:5.3.1.1 - isomerase, ec:1.1.1.39 - dehydrogenase (decarboxylating), ec:2.6.1.1 - transaminase, ec:1.2.1.12 - dehydrogenase (phosphorylating), ec:3.1.3.11 - hexose diphosphatase, ec:5.3.1.6 - isomerase, ec:1.2.1.59 - dehydrogenase (NAD(P)+) (phosphorylating), ec:2.2.1.1 - glycolaldehydetrans…	2, 7, 3, 9, 5, 3, 5, 13, 2, 2, 13, 1, 15	cl_210819_3, cl_210819_2, cl_331430_1, cl_331430_3, cl_298421_2, cl_189585_1, cl_298421_1, cl_335923_1, cl_470978_2, cl_435160_4, cl_435160_3, cl_435160_2, cl_553101_4, cl_553101_5, cl_553101_2, cl_553101_3, cl_698111_2, cl_698111_1, cl_698111_4, cl_727165_1, cl_553101_1, cl_295534_1, cl_249918_3, cl_249918_2, cl_58924_1, cl_249918_1, cl_220449_3, cl_535852_1, cl_220449_1, cl_325988_1, cl_40878_1…
Folate biosynthesis	map00790	12	ec:3.4.19.9 - gamma-glutamyl hydrolase, ec:1.1.1.21 - reductase, ec:4.2.3.12 - synthase, ec:1.14.16.1 - 4-monooxygenase, ec:4.2.1.96 - dehydratase, ec:2.8.1.12 - synthase, ec:2.8.1.9 - cofactor sulfurtransferase, ec:3.5.4.16 - cyclohydrolase I, ec:3.1.3.1 - phosphatase, ec:6.3.2.17 - synthase, ec:1.5.1.3 - reductase, ec:1.14.16.2 - 3-monooxygenase	3, 1, 1, 3, 4, 1, 1, 2, 1, 4, 6, 2	cl_200945_2, cl_200945_3, cl_275065_2, cl_167701_31, cl_480166_1, cl_575233_2, cl_470197_15, cl_575233_1, cl_551983_2, cl_551983_5, cl_227265_2, cl_551983_4, cl_79470_6, cl_272264_1, cl_790832_2, cl_790832_1, cl_43080_5, cl_108893_4, cl_108893_1, cl_108893_3, cl_108893_2, cl_556483_7, cl_609328_3, cl_331234_1, cl_609328_2, cl_609328_1, cl_331234_3, cl_97324_7, cl_97324_4
Terpenoid backbone biosynthesis	map00900	12	ec:2.7.4.2 - kinase, ec:1.8.3.5 - oxidase, ec:2.3.3.10 - synthase, ec:2.7.1.36 - kinase, ec:1.1.1.34 - reductase (NADPH), ec:2.1.1.100 - O-methyltransferase, ec:4.1.1.33 - decarboxylase, ec:2.5.1.10 - diphosphate synthase, ec:2.3.1.9 - C-acetyltransferase, ec:2.5.1.1 - geranyl-diphosphate synthase, ec:5.3.3.2 - Delta-isomerase, ec:2.5.1.29 - diphosphate synthase	2, 1, 5, 1, 2, 2, 1, 1, 2, 1, 1, 1	cl_118485_3, cl_118485_2, cl_200370_1, cl_222525_4, cl_222525_3, cl_222525_5, cl_222525_2, cl_222525_1, cl_351133_1, cl_78040_3, cl_446128_1, cl_256113_1, cl_256113_2, cl_681434_10, cl_238748_1, cl_148114_10, cl_148114_1, cl_238748_1, cl_294399_1, cl_84261_1
Tyrosine metabolism	map00350	11	ec:1.4.3.21 - oxidase, ec:1.13.11.27 - dioxygenase, ec:5.2.1.2 - isomerase, ec:2.6.1.5 - transaminase, ec:1.2.1.16 - dehydrogenase [NAD(P)+], ec:2.6.1.1 - transaminase, ec:3.7.1.2 - beta-diketonase, ec:1.1.1.1 - dehydrogenase, ec:1.13.11.5 - 1,2-dioxygenase, ec:1.14.18.1 - monophenol monooxygenase, ec:1.14.16.2 - 3-monooxygenase	1, 3, 1, 1, 1, 5, 2, 2, 5, 1, 2	cl_866402_3, cl_191254_1, cl_194803_1, cl_194803_2, cl_680059_1, cl_188718_7, cl_178408_1, cl_325988_1, cl_40878_1, cl_395497_1, cl_40878_2, cl_395497_3, cl_293994_13, cl_683414_1, cl_531900_2, cl_531900_1, cl_834711_6, cl_834711_5, cl_834711_13, cl_834711_3, cl_834711_11, cl_93919_3, cl_97324_7, cl_97324_4
Butanoate metabolism	map00650	11	ec:1.1.1.35 - dehydrogenase, ec:2.3.3.10 - synthase, ec:1.2.1.24 - dehydrogenase (NAD+), ec:2.8.3.8 - CoA-transferase, ec:1.2.1.16 - dehydrogenase [NAD(P)+], ec:1.3.5.1 - dehydrogenase, ec:2.8.3.5 - CoA-transferase, ec:2.3.1.9 - C-acetyltransferase, ec:4.2.1.17 - hydratase, ec:4.1.3.4 - lyase, ec:1.1.99.2 - dehydrogenase	16, 5, 1, 1, 1, 4, 1, 2, 5, 2, 1	cl_112472_1, cl_112472_3, cl_112472_2, cl_293375_9, cl_112472_5, cl_613965_1, cl_293375_3, cl_450528_1, cl_450528_2, cl_293375_1, cl_450528_3, cl_409178_1, cl_10972_4, cl_10972_1, cl_10972_2, cl_10972_3, cl_222525_4, cl_222525_3, cl_222525_5, cl_222525_2, cl_222525_1, cl_178408_1, cl_153722_1, cl_178408_1, cl_52844_1, cl_395826_1, cl_185566_2, cl_278261_1, cl_614333_1, cl_148114_10, cl_148114_1, …
N-Glycan biosynthesis	map00510	10	ec:2.4.1.68 - 6-alpha-L-fucosyltransferase, ec:2.4.1.131 - alpha-1,2-mannosyltransferase, ec:2.4.1.144 - 4-beta-N-acetylglucosaminyltransferase, ec:3.2.1.106 - glucosidase, ec:2.7.8.15 - N-acetylglucosaminephosphotransferase, ec:2.4.1.132 - alpha-1,3-mannosyltransferase, ec:2.4.1.83 - beta-D-mannosyltransferase, ec:2.4.1.143 - 2-beta-N-acetylglucosaminyltransferase, ec:3.2.1.113 - 1,2-alpha-manno…	2, 1, 1, 1, 2, 1, 4, 1, 11, 1	cl_662050_1, cl_662050_2, cl_248145_1, cl_433523_7, cl_310157_3, cl_433523_5, cl_433523_3, cl_14891_1, cl_468714_4, cl_134402_1, cl_468714_5, cl_134402_2, cl_6948_6, cl_395495_1, cl_395495_2, cl_449438_1, cl_161380_1, cl_449438_2, cl_62217_2, cl_443099_14, cl_492434_1, cl_490564_6, cl_81644_2, cl_490564_4, cl_355206_1
Fatty acid degradation	map00071	10	ec:1.2.1.3 - dehydrogenase (NAD+), ec:1.1.1.35 - dehydrogenase, ec:1.3.3.6 - oxidase, ec:2.3.1.16 - C-acyltransferase, ec:1.14.14.1 - monooxygenase, ec:1.1.1.211 - dehydrogenase, ec:4.2.1.74 - hydratase, ec:2.3.1.9 - C-acetyltransferase, ec:1.1.1.1 - dehydrogenase, ec:4.2.1.17 - hydratase	2, 16, 7, 3, 9, 2, 1, 2, 2, 5	cl_194801_6, cl_194801_3, cl_112472_1, cl_112472_3, cl_112472_2, cl_293375_9, cl_112472_5, cl_613965_1, cl_293375_3, cl_450528_1, cl_450528_2, cl_293375_1, cl_450528_3, cl_409178_1, cl_10972_4, cl_10972_1, cl_10972_2, cl_10972_3, cl_238631_5, cl_238631_8, cl_238631_9, cl_34996_4, cl_34996_1, cl_34996_3, cl_277716_2, cl_148114_10, cl_613965_1, cl_148114_1, cl_122347_1, cl_122347_2, cl_165759_14, c…
One carbon pool by folate	map00670	10	ec:2.1.2.9 - formyltransferase, ec:2.1.1.45 - synthase, ec:1.5.1.5 - dehydrogenase (NADP+), ec:2.1.2.1 - hydroxymethyltransferase, ec:2.1.2.3 - formyltransferase, ec:1.5.1.3 - reductase, ec:2.1.2.10 - S-aminomethyldihydrolipoylprotein:(6S)-tetrahydrofolate aminomethyltransferase (ammonia-forming), ec:6.3.4.3 - ligase, ec:1.5.1.6 - dehydrogenase, ec:2.1.2.2 - formyltransferase	1, 2, 6, 4, 6, 6, 2, 5, 1, 2	cl_241576_1, cl_331234_3, cl_331234_1, cl_694056_7, cl_694056_5, cl_694056_6, cl_694056_10, cl_25908_2, cl_694056_2, cl_225808_1, cl_921850_1, cl_525332_2, cl_525332_1, cl_467987_4, cl_467987_3, cl_467987_2, cl_467987_1, cl_62283_11, cl_491387_1, cl_556483_7, cl_609328_3, cl_331234_1, cl_609328_2, cl_609328_1, cl_331234_3, cl_933920_3, cl_933920_1, cl_694056_5, cl_694056_6, cl_694056_10, cl_69405…
Fatty acid elongation	map00062	9	ec:2.3.1.199 - 3-oxoacyl-CoA synthase, ec:1.3.1.38 - reductase (NADPH), ec:1.1.1.35 - dehydrogenase, ec:4.2.1.134 - (3R)-3-hydroxyacyl-CoA dehydratase, ec:2.3.1.16 - C-acyltransferase, ec:1.1.1.211 - dehydrogenase, ec:4.2.1.74 - hydratase, ec:4.2.1.17 - hydratase, ec:3.1.2.22 - hydrolase	12, 2, 16, 2, 3, 2, 1, 5, 2	cl_327695_17, cl_327695_18, cl_327695_15, cl_190158_1, cl_277275_9, cl_29862_1, cl_190158_2, cl_916269_1, cl_190158_5, cl_288121_10, cl_327695_7, cl_288121_14, cl_195791_8, cl_195791_2, cl_112472_1, cl_112472_3, cl_112472_2, cl_293375_9, cl_112472_5, cl_613965_1, cl_293375_3, cl_450528_1, cl_450528_2, cl_293375_1, cl_450528_3, cl_409178_1, cl_10972_4, cl_10972_1, cl_10972_2, cl_10972_3, cl_247811…
beta-Alanine metabolism	map00410	9	ec:1.2.1.3 - dehydrogenase (NAD+), ec:1.3.1.2 - dehydrogenase (NADP+), ec:1.4.3.21 - oxidase, ec:4.1.1.9 - decarboxylase, ec:2.5.1.22 - synthase, ec:1.3.3.6 - oxidase, ec:3.1.2.4 - hydrolase, ec:1.2.1.18 - dehydrogenase (acetylating), ec:4.2.1.17 - hydratase	2, 2, 1, 1, 1, 7, 2, 2, 5	cl_194801_6, cl_194801_3, cl_215795_1, cl_233185_2, cl_866402_3, cl_253629_1, cl_367180_1, cl_238631_5, cl_238631_8, cl_238631_9, cl_34996_4, cl_34996_1, cl_34996_3, cl_277716_2, cl_301647_1, cl_301647_5, cl_267545_1, cl_267545_10, cl_112472_1, cl_112472_2, cl_112472_5, cl_613965_1, cl_106049_2
Pentose and glucuronate interconversions	map00040	9	ec:2.7.1.17 - xylulokinase (phosphorylating), ec:5.1.3.1 - 3-epimerase, ec:2.7.7.64 - uridylyltransferase, ec:5.3.1.5 - isomerase, ec:2.7.7.9 - uridylyltransferase, ec:1.1.1.21 - reductase, ec:1.1.1.2 - dehydrogenase (NADP+), ec:2.4.1.17 - 1-naphthol glucuronyltransferase, ec:1.1.1.22 - 6-dehydrogenase	2, 2, 5, 1, 5, 1, 1, 11, 2	cl_210381_1, cl_210381_3, cl_210819_3, cl_210819_2, cl_134977_15, cl_134977_13, cl_134977_1, cl_134977_7, cl_451228_1, cl_165940_1, cl_134977_15, cl_134977_13, cl_134977_1, cl_134977_7, cl_451228_1, cl_167701_31, cl_167701_31, cl_574116_2, cl_201062_1, cl_169366_7, cl_464801_10, cl_487066_11, cl_267810_1, cl_487066_8, cl_487066_9, cl_184838_3, cl_367278_6, cl_837400_1, cl_102784_8, cl_102784_5
Sphingolipid metabolism	map00600	8	ec:3.2.1.45 - psychosine hydrolase, ec:3.1.4.12 - phosphodiesterase, ec:3.1.6.1 - sulfatase, ec:3.2.1.23 - lactase (ambiguous), ec:3.5.1.23 - acylsphingosine deacylase, ec:3.1.4.41 - phosphodiesterase D, ec:3.1.3.4 - phosphatase, ec:4.1.2.27 - aldolase	8, 7, 1, 1, 4, 1, 1, 1	cl_546423_3, cl_546423_4, cl_115315_2, cl_546423_1, cl_115315_1, cl_546423_2, cl_437723_1, cl_115315_3, cl_292728_8, cl_16982_1, cl_466259_1, cl_365103_4, cl_259947_3, cl_292728_2, cl_292728_10, cl_392939_10, cl_468714_1, cl_801839_6, cl_410455_2, cl_410455_3, cl_410455_1, cl_55640_2, cl_54327_1, cl_473712_1
Lysine degradation	map00310	8	ec:1.2.1.3 - dehydrogenase (NAD+), ec:1.1.1.35 - dehydrogenase, ec:1.2.4.2 - dehydrogenase (succinyl-transferring), ec:2.3.1.61 - succinyltransferase, ec:1.8.1.4 - dehydrogenase, ec:2.3.1.9 - C-acetyltransferase, ec:4.2.1.17 - hydratase, ec:2.1.1.43 - to 2.1.1.354 and 2.1.1.355 and 2.1.1.356 and 2.1.1.357 and 2.1.1.358 and 2.1.1.359 and 2.1.1.360 and 2.1.1.361 and 2.1.1.362	2, 16, 14, 5, 2, 2, 5, 25	cl_194801_6, cl_194801_3, cl_112472_1, cl_112472_3, cl_112472_2, cl_293375_9, cl_112472_5, cl_613965_1, cl_293375_3, cl_450528_1, cl_450528_2, cl_293375_1, cl_450528_3, cl_409178_1, cl_10972_4, cl_10972_1, cl_10972_2, cl_10972_3, cl_327600_4, cl_129590_9, cl_327600_12, cl_365239_2, cl_129590_14, cl_365239_1, cl_129590_6, cl_208622_11, cl_327600_11, cl_208622_14, cl_839734_3, cl_129590_4, cl_83973…
Arginine biosynthesis	map00220	8	ec:3.5.1.14 - acid amidohydrolase, ec:6.3.4.5 - synthase, ec:6.3.1.2 - synthetase, ec:2.6.1.1 - transaminase, ec:4.3.2.1 - lyase, ec:3.5.3.1 - arginine amidinase, ec:1.14.13.39 - synthase (NADPH), ec:3.5.1.2 - glutaminase I	2, 3, 3, 5, 1, 2, 2, 10	cl_361001_1, cl_249089_1, cl_120887_4, cl_120887_3, cl_120887_2, cl_599678_1, cl_730112_1, cl_370036_1, cl_325988_1, cl_40878_1, cl_395497_1, cl_40878_2, cl_395497_3, cl_386222_1, cl_323450_1, cl_323450_3, cl_698345_1, cl_698345_2, cl_367074_7, cl_367074_6, cl_367074_4, cl_316147_1, cl_367074_3, cl_275176_1, cl_265239_1, cl_379837_1, cl_367074_9, cl_367074_8
Phenylalanine metabolism	map00360	7	ec:3.5.1.4 - acylamidase, ec:1.4.3.21 - oxidase, ec:1.13.11.27 - dioxygenase, ec:1.14.16.1 - 4-monooxygenase, ec:2.6.1.5 - transaminase, ec:2.6.1.1 - transaminase, ec:4.2.1.17 - hydratase	1, 1, 3, 3, 1, 5, 5	cl_467765_1, cl_866402_3, cl_191254_1, cl_194803_1, cl_194803_2, cl_575233_2, cl_470197_15, cl_575233_1, cl_188718_7, cl_325988_1, cl_40878_1, cl_395497_1, cl_40878_2, cl_395497_3, cl_112472_1, cl_112472_2, cl_112472_5, cl_613965_1, cl_106049_2
Various types of N-glycan biosynthesis	map00513	7	ec:2.4.1.68 - 6-alpha-L-fucosyltransferase, ec:2.4.1.131 - alpha-1,2-mannosyltransferase, ec:2.4.1.132 - alpha-1,3-mannosyltransferase, ec:2.4.1.143 - 2-beta-N-acetylglucosaminyltransferase, ec:3.2.1.52 - hexosaminidase, ec:3.2.1.113 - 1,2-alpha-mannosidase, ec:2.4.1.232 - alpha-1,6-mannosyltransferase	2, 1, 1, 1, 7, 11, 2	cl_662050_1, cl_662050_2, cl_248145_1, cl_14891_1, cl_6948_6, cl_567742_5, cl_258782_2, cl_258782_1, cl_567742_6, cl_281367_5, cl_281367_2, cl_281367_1, cl_395495_1, cl_395495_2, cl_449438_1, cl_161380_1, cl_449438_2, cl_62217_2, cl_443099_14, cl_492434_1, cl_490564_6, cl_81644_2, cl_490564_4, cl_66703_4, cl_66703_1
Arachidonic acid metabolism	map00590	7	ec:5.3.99.2 - synthase, ec:1.14.14.1 - monooxygenase, ec:3.3.2.6 - hydrolase, ec:1.11.1.9 - peroxidase, ec:1.14.99.1 - synthase, ec:5.3.99.3 - synthase, ec:3.1.1.4 - A2	1, 9, 3, 5, 1, 1, 5	cl_617367_3, cl_122347_1, cl_122347_2, cl_165759_14, cl_165759_19, cl_165759_9, cl_802086_10, cl_165759_12, cl_165759_32, cl_122347_7, cl_446646_1, cl_446646_2, cl_192625_10, cl_276302_3, cl_276302_4, cl_276302_1, cl_187495_1, cl_715358_1, cl_605508_4, cl_363378_1, cl_800087_1, cl_222959_1, cl_321872_11, cl_170651_1, cl_321872_7
Selenocompound metabolism	map00450	6	ec:2.7.9.3 - water dikinase, ec:4.4.1.1 - gamma-lyase, ec:2.7.7.4 - adenylyltransferase, ec:6.1.1.10 - ligase, ec:1.8.1.9 - reductase, ec:4.4.1.13 - beta-lyase	2, 6, 3, 2, 3, 1	cl_318406_3, cl_318406_5, cl_288830_14, cl_288830_8, cl_493678_1, cl_161194_1, cl_78502_1, cl_706927_1, cl_807126_4, cl_807126_12, cl_807126_13, cl_68539_7, cl_321226_1, cl_202586_1, cl_205922_5, cl_65277_1, cl_221578_3
alpha-Linolenic acid metabolism	map00592	6	ec:1.3.3.6 - oxidase, ec:2.3.1.16 - C-acyltransferase, ec:3.1.1.32 - A1, ec:1.1.1.1 - dehydrogenase, ec:4.2.1.17 - hydratase, ec:3.1.1.4 - A2	7, 3, 6, 2, 5, 5	cl_238631_5, cl_238631_8, cl_238631_9, cl_34996_4, cl_34996_1, cl_34996_3, cl_277716_2, cl_148114_10, cl_613965_1, cl_148114_1, cl_924569_2, cl_135964_1, cl_135964_2, cl_362876_2, cl_55843_1, cl_362876_1, cl_531900_2, cl_531900_1, cl_112472_1, cl_112472_2, cl_112472_5, cl_613965_1, cl_106049_2, cl_800087_1, cl_222959_1, cl_321872_11, cl_170651_1, cl_321872_7
Pantothenate and CoA biosynthesis	map00770	6	ec:3.6.1.9 - diphosphatase, ec:1.3.1.2 - dehydrogenase (NADP+), ec:2.7.1.33 - kinase, ec:2.7.8.7 - synthase, ec:2.7.1.24 - kinase, ec:2.6.1.42 - transaminase	3, 2, 5, 1, 3, 3	cl_150744_1, cl_264127_3, cl_122202_1, cl_215795_1, cl_233185_2, cl_320666_6, cl_320666_8, cl_160057_1, cl_320666_2, cl_226297_1, cl_729997_7, cl_480527_2, cl_298014_1, cl_480527_1, cl_475075_1, cl_381309_1, cl_381309_5
Ether lipid metabolism	map00565	6	ec:3.1.4.4 - D, ec:3.1.4.3 - C, ec:2.5.1.26 - synthase, ec:3.1.3.4 - phosphatase, ec:3.1.1.47 - esterase, ec:3.1.1.4 - A2	1, 15, 4, 1, 2, 5	cl_489967_12, cl_245835_1, cl_643689_2, cl_492633_1, cl_695778_2, cl_541861_1, cl_391504_5, cl_707740_1, cl_684643_1, cl_501036_1, cl_684643_3, cl_695778_4, cl_684643_2, cl_531707_1, cl_531707_2, cl_480269_1, cl_77303_2, cl_77303_1, cl_77303_5, cl_77303_3, cl_54327_1, cl_640899_1, cl_640899_3, cl_800087_1, cl_222959_1, cl_321872_11, cl_170651_1, cl_321872_7
Thiamine metabolism	map00730	6	ec:3.6.1.15 - phosphatase, ec:3.1.3.2 - phosphatase, ec:2.8.1.7 - desulfurase, ec:2.7.6.2 - diphosphokinase, ec:2.7.4.3 - kinase, ec:3.1.3.1 - phosphatase	941, 8, 3, 2, 11, 1	cl_759765_1, cl_188728_1, cl_159671_3, cl_206880_1, cl_210819_8, cl_210819_7, cl_445904_3, cl_159671_1, cl_512054_1, cl_512054_3, cl_512054_2, cl_512054_5, cl_512054_4, cl_512054_7, cl_512054_6, cl_845468_2, cl_512054_9, cl_193780_3, cl_845468_3, cl_512054_8, cl_287250_1, cl_193780_2, cl_193780_1, cl_845468_1, cl_688928_1, cl_688928_2, cl_407050_1, cl_219112_1, cl_479583_1, cl_303640_2, cl_466259…
Other glycan degradation	map00511	6	ec:3.2.1.45 - psychosine hydrolase, ec:3.2.1.51 - alpha-fucosidase, ec:3.2.1.23 - lactase (ambiguous), ec:3.2.1.96 - endo-beta-N-acetylglucosaminidase, ec:3.2.1.52 - hexosaminidase, ec:3.2.1.24 - alpha-D-mannosidase	8, 3, 1, 1, 7, 19	cl_546423_3, cl_546423_4, cl_115315_2, cl_546423_1, cl_115315_1, cl_546423_2, cl_437723_1, cl_115315_3, cl_115020_1, cl_202863_1, cl_284563_12, cl_468714_1, cl_329487_1, cl_567742_5, cl_258782_2, cl_258782_1, cl_567742_6, cl_281367_5, cl_281367_2, cl_281367_1, cl_244577_8, cl_449438_1, cl_161380_1, cl_449438_2, cl_546060_5, cl_492434_1, cl_490564_6, cl_816742_1, cl_490564_4, cl_395495_1, cl_26942…
Biosynthesis of unsaturated fatty acids	map01040	5	ec:2.3.1.199 - 3-oxoacyl-CoA synthase, ec:1.14.19.1 - 9-desaturase, ec:1.3.3.6 - oxidase, ec:4.2.1.134 - (3R)-3-hydroxyacyl-CoA dehydratase, ec:2.3.1.16 - C-acyltransferase	12, 9, 7, 2, 3	cl_327695_17, cl_327695_18, cl_327695_15, cl_190158_1, cl_277275_9, cl_29862_1, cl_190158_2, cl_916269_1, cl_190158_5, cl_288121_10, cl_327695_7, cl_288121_14, cl_142887_3, cl_192625_5, cl_192625_4, cl_192625_7, cl_142887_10, cl_209675_2, cl_596107_2, cl_192625_8, cl_209675_1, cl_238631_5, cl_238631_8, cl_238631_9, cl_34996_4, cl_34996_1, cl_34996_3, cl_277716_2, cl_247811_1, cl_921245_5, cl_1481…
Metabolism of xenobiotics by cytochrome P450	map00980	5	ec:3.3.2.9 - epoxide hydrolase, ec:2.4.1.17 - 1-naphthol glucuronyltransferase, ec:1.14.14.1 - monooxygenase, ec:1.1.1.1 - dehydrogenase, ec:2.5.1.18 - transferase	15, 11, 9, 2, 13	cl_783542_11, cl_783542_12, cl_783542_13, cl_783542_14, cl_506796_1, cl_783542_16, cl_783542_17, cl_783542_8, cl_783542_2, cl_557296_2, cl_783542_1, cl_783542_6, cl_557296_5, cl_783542_7, cl_783542_4, cl_574116_2, cl_201062_1, cl_169366_7, cl_464801_10, cl_487066_11, cl_267810_1, cl_487066_8, cl_487066_9, cl_184838_3, cl_367278_6, cl_837400_1, cl_122347_1, cl_122347_2, cl_165759_14, cl_165759_19,…
Aminobenzoate degradation	map00627	5	ec:3.5.1.4 - acylamidase, ec:2.8.3.8 - CoA-transferase, ec:1.14.14.1 - monooxygenase, ec:4.2.1.17 - hydratase, ec:3.6.1.7 - acetylphosphatase	1, 1, 9, 5, 7	cl_467765_1, cl_153722_1, cl_122347_1, cl_122347_2, cl_165759_14, cl_165759_19, cl_165759_9, cl_802086_10, cl_165759_12, cl_165759_32, cl_122347_7, cl_112472_1, cl_112472_2, cl_112472_5, cl_613965_1, cl_106049_2, cl_120176_1, cl_120176_2, cl_120176_3, cl_305846_4, cl_305846_3, cl_305846_2, cl_305846_1
Isoquinoline alkaloid biosynthesis	map00950	5	ec:1.4.3.21 - oxidase, ec:2.6.1.5 - transaminase, ec:2.6.1.1 - transaminase, ec:1.14.18.1 - monophenol monooxygenase, ec:1.14.16.2 - 3-monooxygenase	1, 1, 5, 1, 2	cl_866402_3, cl_188718_7, cl_325988_1, cl_40878_1, cl_395497_1, cl_40878_2, cl_395497_3, cl_93919_3, cl_97324_7, cl_97324_4
Drug metabolism - cytochrome P450	map00982	5	ec:2.4.1.17 - 1-naphthol glucuronyltransferase, ec:1.14.14.1 - monooxygenase, ec:1.1.1.1 - dehydrogenase, ec:1.14.13.8 - monooxygenase, ec:2.5.1.18 - transferase	11, 9, 2, 4, 13	cl_574116_2, cl_201062_1, cl_169366_7, cl_464801_10, cl_487066_11, cl_267810_1, cl_487066_8, cl_487066_9, cl_184838_3, cl_367278_6, cl_837400_1, cl_122347_1, cl_122347_2, cl_165759_14, cl_165759_19, cl_165759_9, cl_802086_10, cl_165759_12, cl_165759_32, cl_122347_7, cl_531900_2, cl_531900_1, cl_795567_1, cl_548454_2, cl_548454_1, cl_551374_1, cl_417439_3, cl_343466_1, cl_127559_1, cl_361566_1, cl…
Ubiquinone and other terpenoid-quinone biosynthesis	map00130	5	ec:2.5.1.39 - polyprenyltransferase, ec:4.1.1.90 - 4-carboxylase, ec:1.13.11.27 - dioxygenase, ec:2.6.1.5 - transaminase, ec:2.1.1.201 - methylase	1, 3, 3, 1, 2	cl_688469_1, cl_337201_5, cl_213145_1, cl_337201_4, cl_191254_1, cl_194803_1, cl_194803_2, cl_188718_7, cl_256814_1, cl_256814_2
Glycosaminoglycan degradation	map00531	5	ec:2.3.1.78 - N-acetyltransferase, ec:3.2.1.23 - lactase (ambiguous), ec:3.2.1.35 - hyaluronidase, ec:3.2.1.52 - hexosaminidase, ec:3.1.6.14 - chondroitinsulfatase	1, 1, 2, 7, 1	cl_403012_3, cl_468714_1, cl_142822_2, cl_53562_1, cl_567742_5, cl_258782_2, cl_258782_1, cl_567742_6, cl_281367_5, cl_281367_2, cl_281367_1, cl_150457_5
Ascorbate and aldarate metabolism	map00053	5	ec:1.2.1.3 - dehydrogenase (NAD+), ec:2.7.7.64 - uridylyltransferase, ec:1.13.99.1 - oxygenase, ec:2.4.1.17 - 1-naphthol glucuronyltransferase, ec:1.1.1.22 - 6-dehydrogenase	2, 5, 2, 11, 2	cl_194801_6, cl_194801_3, cl_134977_15, cl_134977_13, cl_134977_1, cl_134977_7, cl_451228_1, cl_661590_2, cl_661590_1, cl_574116_2, cl_201062_1, cl_169366_7, cl_464801_10, cl_487066_11, cl_267810_1, cl_487066_8, cl_487066_9, cl_184838_3, cl_367278_6, cl_837400_1, cl_102784_8, cl_102784_5
Caffeine metabolism	map00232	4	ec:1.7.3.3 - urate hydroxylase, ec:2.3.1.5 - N-acetyltransferase, ec:1.14.14.1 - monooxygenase, ec:1.17.3.2 - oxidase	1, 50, 9, 1	cl_298452_4, cl_164757_1, cl_164757_2, cl_493101_1, cl_307231_1, cl_186390_3, cl_302832_1, cl_302832_2, cl_195325_1, cl_211795_1, cl_187250_6, cl_211795_3, cl_187250_7, cl_211795_2, cl_185055_3, cl_448659_2, cl_96197_2, cl_96197_1, cl_284058_15, cl_352243_2, cl_288909_1, cl_796194_5, cl_149486_1, cl_404269_12, cl_128786_1, cl_459845_2, cl_459845_1, cl_390245_7, cl_318435_1, cl_78040_4, cl_459845_…
Synthesis and degradation of ketone bodies	map00072	4	ec:2.3.3.10 - synthase, ec:2.8.3.5 - CoA-transferase, ec:2.3.1.9 - C-acetyltransferase, ec:4.1.3.4 - lyase	5, 1, 2, 2	cl_222525_4, cl_222525_3, cl_222525_5, cl_222525_2, cl_222525_1, cl_614333_1, cl_148114_10, cl_148114_1, cl_401129_2, cl_401129_1
Styrene degradation	map00643	4	ec:3.5.1.4 - acylamidase, ec:5.2.1.2 - isomerase, ec:3.7.1.2 - beta-diketonase, ec:1.13.11.5 - 1,2-dioxygenase	1, 1, 2, 5	cl_467765_1, cl_680059_1, cl_293994_13, cl_683414_1, cl_834711_6, cl_834711_5, cl_834711_13, cl_834711_3, cl_834711_11
Oxidative phosphorylation	map00190	4	ec:3.6.1.1 - diphosphatase, ec:1.9.3.1 - oxidase, ec:1.3.5.1 - dehydrogenase, ec:1.6.99.3 - dehydrogenase	7, 161, 4, 63	cl_507773_6, cl_507773_4, cl_507773_5, cl_507773_2, cl_507773_3, cl_507773_1, cl_765624_1, cl_45051_1, cl_987430_1, cl_575927_1, cl_313547_1, cl_248760_1, cl_169107_1, cl_289754_1, cl_405522_1, cl_132181_1, cl_580154_1, cl_69252_1, cl_511302_1, cl_565624_1, cl_71640_1, cl_95887_1, cl_503391_1, cl_166975_1, cl_78062_8, cl_503391_2, cl_166858_1, cl_78062_1, cl_310107_1, cl_181854_1, cl_623943_1, cl…
Benzoate degradation	map00362	4	ec:1.1.1.35 - dehydrogenase, ec:2.3.1.16 - C-acyltransferase, ec:2.3.1.9 - C-acetyltransferase, ec:4.2.1.17 - hydratase	16, 3, 2, 5	cl_112472_1, cl_112472_3, cl_112472_2, cl_293375_9, cl_112472_5, cl_613965_1, cl_293375_3, cl_450528_1, cl_450528_2, cl_293375_1, cl_450528_3, cl_409178_1, cl_10972_4, cl_10972_1, cl_10972_2, cl_10972_3, cl_148114_10, cl_613965_1, cl_148114_1, cl_148114_10, cl_148114_1, cl_112472_1, cl_112472_2, cl_112472_5, cl_613965_1, cl_106049_2
Retinol metabolism	map00830	4	ec:2.4.1.17 - 1-naphthol glucuronyltransferase, ec:1.14.14.1 - monooxygenase, ec:1.1.1.105 - dehydrogenase (NAD+), ec:1.1.1.1 - dehydrogenase	11, 9, 1, 2	cl_574116_2, cl_201062_1, cl_169366_7, cl_464801_10, cl_487066_11, cl_267810_1, cl_487066_8, cl_487066_9, cl_184838_3, cl_367278_6, cl_837400_1, cl_122347_1, cl_122347_2, cl_165759_14, cl_165759_19, cl_165759_9, cl_802086_10, cl_165759_12, cl_165759_32, cl_122347_7, cl_285758_3, cl_531900_2, cl_531900_1
Nitrogen metabolism	map00910	4	ec:1.4.1.14 - synthase (NADH), ec:4.2.1.1 - anhydrase, ec:6.3.1.2 - synthetase, ec:1.18.6.1 - reduced ferredoxin:dinitrogen oxidoreductase (ATP-hydrolysing)	4, 22, 3, 1	cl_331430_6, cl_331430_7, cl_331430_2, cl_331430_4, cl_290690_1, cl_222718_1, cl_741455_1, cl_222718_2, cl_618080_1, cl_222718_4, cl_254402_2, cl_233012_1, cl_671744_1, cl_670732_25, cl_469599_1, cl_428523_6, cl_428523_7, cl_53999_1, cl_126614_1, cl_201603_3, cl_126614_2, cl_342307_1, cl_437803_1, cl_342307_3, cl_472089_1, cl_434482_1, cl_599678_1, cl_730112_1, cl_370036_1, cl_55640_3
Geraniol degradation	map00281	4	ec:1.1.1.35 - dehydrogenase, ec:2.3.1.16 - C-acyltransferase, ec:4.2.1.17 - hydratase, ec:4.1.3.4 - lyase	16, 3, 5, 2	cl_112472_1, cl_112472_3, cl_112472_2, cl_293375_9, cl_112472_5, cl_613965_1, cl_293375_3, cl_450528_1, cl_450528_2, cl_293375_1, cl_450528_3, cl_409178_1, cl_10972_4, cl_10972_1, cl_10972_2, cl_10972_3, cl_148114_10, cl_613965_1, cl_148114_1, cl_112472_1, cl_112472_2, cl_112472_5, cl_613965_1, cl_106049_2, cl_401129_2, cl_401129_1
Streptomycin biosynthesis	map00521	4	ec:5.4.2.2 - (alpha-D-glucose-1,6-bisphosphate-dependent), ec:5.5.1.4 - synthase, ec:3.1.3.25 - phosphatase, ec:2.7.1.1 - hexokinase type IV glucokinase	1, 2, 6, 17	cl_546764_1, cl_600439_1, cl_600439_2, cl_384415_2, cl_147540_1, cl_372081_2, cl_384415_1, cl_654135_1, cl_372081_1, cl_168266_1, cl_723976_1, cl_682157_1, cl_189259_3, cl_552063_1, cl_189259_1, cl_168266_8, cl_189259_2, cl_168266_3, cl_552063_4, cl_168266_2, cl_508386_3, cl_168266_5, cl_552063_2, cl_189259_7, cl_189259_5, cl_189259_6
Glycosaminoglycan biosynthesis - heparan sulfate / heparin	map00534	3	ec:2.4.2.26 - xylosyltransferase, ec:2.4.1.135 - 3-beta-glucuronosyltransferase, ec:5.1.3.17 - 5-epimerase	5, 5, 3	cl_246683_5, cl_246683_4, cl_246683_7, cl_246683_6, cl_246683_3, cl_487066_8, cl_487066_9, cl_574116_2, cl_201062_1, cl_487066_11, cl_245279_1, cl_245279_2, cl_503141_1
mTOR signaling pathway	map04150	3	ec:2.7.11.11 - protein kinase, ec:2.7.1.153 - 3-kinase, ec:2.7.11.24 - protein kinase	3, 1, 12	cl_405094_1, cl_405094_2, cl_172976_1, cl_405673_1, cl_345450_7, cl_722650_9, cl_163798_2, cl_534093_1, cl_163798_1, cl_577610_2, cl_577610_1, cl_539599_1, cl_678139_1, cl_722650_12, cl_667603_13, cl_722650_14
Phosphonate and phosphinate metabolism	map00440	3	ec:4.1.1.82 - decarboxylase, ec:2.6.1.37 - transaminase, ec:5.4.2.9 - mutase	1, 3, 2	cl_302193_1, cl_539637_1, cl_304753_6, cl_539637_2, cl_749429_1, cl_749429_2
Histidine metabolism	map00340	3	ec:1.2.1.3 - dehydrogenase (NAD+), ec:4.2.1.49 - hydratase, ec:4.3.1.3 - ammonia-lyase	2, 2, 3	cl_194801_6, cl_194801_3, cl_989992_1, cl_279380_8, cl_224717_2, cl_224717_3, cl_224717_1
Tropane, piperidine and pyridine alkaloid biosynthesis	map00960	3	ec:1.4.3.21 - oxidase, ec:2.6.1.5 - transaminase, ec:2.6.1.1 - transaminase	1, 1, 5	cl_866402_3, cl_188718_7, cl_325988_1, cl_40878_1, cl_395497_1, cl_40878_2, cl_395497_3
Fatty acid biosynthesis	map00061	3	ec:2.3.1.85 - synthase system, ec:6.4.1.2 - carboxylase, ec:3.1.2.14 - hydrolase	10, 7, 1	cl_921245_1, cl_454194_1, cl_921245_3, cl_454194_4, cl_125949_12, cl_402323_3, cl_190158_5, cl_454194_8, cl_36906_2, cl_368114_2, cl_301204_4, cl_318298_1, cl_301204_1, cl_28472_1, cl_507865_1, cl_618607_2, cl_618607_1, cl_402323_3
Caprolactam degradation	map00930	3	ec:1.1.1.35 - dehydrogenase, ec:1.1.1.2 - dehydrogenase (NADP+), ec:4.2.1.17 - hydratase	16, 1, 5	cl_112472_1, cl_112472_3, cl_112472_2, cl_293375_9, cl_112472_5, cl_613965_1, cl_293375_3, cl_450528_1, cl_450528_2, cl_293375_1, cl_450528_3, cl_409178_1, cl_10972_4, cl_10972_1, cl_10972_2, cl_10972_3, cl_167701_31, cl_112472_1, cl_112472_2, cl_112472_5, cl_613965_1, cl_106049_2
Phenylalanine, tyrosine and tryptophan biosynthesis	map00400	3	ec:1.14.16.1 - 4-monooxygenase, ec:2.6.1.5 - transaminase, ec:2.6.1.1 - transaminase	3, 1, 5	cl_575233_2, cl_470197_15, cl_575233_1, cl_188718_7, cl_325988_1, cl_40878_1, cl_395497_1, cl_40878_2, cl_395497_3
Sulfur metabolism	map00920	3	ec:2.7.7.4 - adenylyltransferase, ec:2.7.1.25 - kinase, ec:3.1.3.7 - nucleotidase	3, 3, 3	cl_807126_4, cl_807126_12, cl_807126_13, cl_807126_11, cl_807126_4, cl_807126_13, cl_275368_1, cl_275368_2, cl_198544_2
Steroid hormone biosynthesis	map00140	3	ec:3.1.6.1 - sulfatase, ec:2.4.1.17 - 1-naphthol glucuronyltransferase, ec:1.14.14.1 - monooxygenase	1, 11, 9	cl_392939_10, cl_574116_2, cl_201062_1, cl_169366_7, cl_464801_10, cl_487066_11, cl_267810_1, cl_487066_8, cl_487066_9, cl_184838_3, cl_367278_6, cl_837400_1, cl_122347_1, cl_122347_2, cl_165759_14, cl_165759_19, cl_165759_9, cl_802086_10, cl_165759_12, cl_165759_32, cl_122347_7
Vitamin B6 metabolism	map00750	3	ec:1.4.3.5 - 5'-phosphate synthase, ec:2.7.1.35 - kinase, ec:2.6.1.52 - transaminase	3, 3, 4	cl_210612_1, cl_210612_2, cl_285265_22, cl_48898_3, cl_48898_4, cl_48898_1, cl_509589_7, cl_509589_8, cl_509589_9, cl_509589_3
Chloroalkane and chloroalkene degradation	map00625	3	ec:1.2.1.3 - dehydrogenase (NAD+), ec:1.1.1.1 - dehydrogenase, ec:1.18.6.1 - reduced ferredoxin:dinitrogen oxidoreductase (ATP-hydrolysing)	2, 2, 1	cl_194801_6, cl_194801_3, cl_531900_2, cl_531900_1, cl_55640_3
Cyanoamino acid metabolism	map00460	2	ec:2.1.2.1 - hydroxymethyltransferase, ec:3.5.1.1 - asparaginase II	4, 2	cl_225808_1, cl_921850_1, cl_525332_2, cl_525332_1, cl_755274_6, cl_113528_9
Glycosylphosphatidylinositol (GPI)-anchor biosynthesis	map00563	2	ec:3.5.1.89 - deacetylase, ec:2.4.1.198 - N-acetylglucosaminyltransferase	2, 6	cl_527937_2, cl_527937_1, cl_467826_1, cl_266381_1, cl_292216_5, cl_1011767_10, cl_247617_1, cl_292216_1
Valine, leucine and isoleucine biosynthesis	map00290	2	ec:4.3.1.19 - ammonia-lyase, ec:2.6.1.42 - transaminase	1, 3	cl_407454_1, cl_475075_1, cl_381309_1, cl_381309_5
Glycosphingolipid biosynthesis - ganglio series	map00604	2	ec:3.2.1.23 - lactase (ambiguous), ec:3.2.1.52 - hexosaminidase	1, 7	cl_468714_1, cl_567742_5, cl_258782_2, cl_258782_1, cl_567742_6, cl_281367_5, cl_281367_2, cl_281367_1
Lipoic acid metabolism	map00785	2	ec:2.3.1.181 - transferase, ec:2.8.1.8 - synthase	2, 3	cl_101953_1, cl_101953_3, cl_165423_9, cl_165423_14, cl_165423_4
Novobiocin biosynthesis	map00401	2	ec:2.6.1.5 - transaminase, ec:2.6.1.1 - transaminase	1, 5	cl_188718_7, cl_325988_1, cl_40878_1, cl_395497_1, cl_40878_2, cl_395497_3
Linoleic acid metabolism	map00591	2	ec:1.14.14.1 - monooxygenase, ec:3.1.1.4 - A2	9, 5	cl_122347_1, cl_122347_2, cl_165759_14, cl_165759_19, cl_165759_9, cl_802086_10, cl_165759_12, cl_165759_32, cl_122347_7, cl_800087_1, cl_222959_1, cl_321872_11, cl_170651_1, cl_321872_7
Glycosphingolipid biosynthesis - globo and isoglobo series	map00603	2	ec:2.4.1.69 - 1 galactoside alpha-(1,2)-fucosyltransferase, ec:3.2.1.52 - hexosaminidase	7, 7	cl_284706_1, cl_284706_5, cl_393897_1, cl_284706_3, cl_284706_2, cl_376133_2, cl_284706_8, cl_567742_5, cl_258782_2, cl_258782_1, cl_567742_6, cl_281367_5, cl_281367_2, cl_281367_1
T cell receptor signaling pathway	map04660	2	ec:2.7.10.2 - protein-tyrosine kinase, ec:3.1.3.16 - phosphatase	14, 134	cl_483518_1, cl_621491_1, cl_163906_1, cl_528591_1, cl_163906_3, cl_163906_2, cl_196183_4, cl_154430_3, cl_653240_11, cl_653240_9, cl_376854_1, cl_369865_1, cl_817739_1, cl_479892_1, cl_212724_2, cl_212724_1, cl_45281_2, cl_408924_1, cl_155001_1, cl_594440_1, cl_594440_2, cl_212724_8, cl_341314_1, cl_212724_6, cl_134463_1, cl_354920_1, cl_198831_2, cl_198831_1, cl_82578_11, cl_153722_4, cl_634790…
Glycosaminoglycan biosynthesis - chondroitin sulfate / dermatan sulfate	map00532	2	ec:2.4.2.26 - xylosyltransferase, ec:2.4.1.135 - 3-beta-glucuronosyltransferase	5, 5	cl_246683_5, cl_246683_4, cl_246683_7, cl_246683_6, cl_246683_3, cl_487066_8, cl_487066_9, cl_574116_2, cl_201062_1, cl_487066_11
Riboflavin metabolism	map00740	2	ec:3.6.1.9 - diphosphatase, ec:3.1.3.2 - phosphatase	3, 8	cl_150744_1, cl_264127_3, cl_122202_1, cl_817953_9, cl_44906_2, cl_44906_1, cl_554619_1, cl_650663_1, cl_433333_1, cl_232448_1, cl_817953_12
Cutin, suberine and wax biosynthesis	map00073	2	ec:2.3.1.20 - O-acyltransferase, ec:1.2.1.84 - fatty acyl-CoA reductase	2, 5	cl_403012_4, cl_129220_1, cl_373198_9, cl_373198_13, cl_255461_1, cl_124620_4, cl_191729_1
Carbapenem biosynthesis	map00332	2	ec:2.7.2.11 - 5-kinase, ec:1.2.1.41 - dehydrogenase	1, 1	cl_916269_2, cl_916269_2
Limonene and pinene degradation	map00903	2	ec:1.2.1.3 - dehydrogenase (NAD+), ec:4.2.1.17 - hydratase	2, 5	cl_194801_6, cl_194801_3, cl_112472_1, cl_112472_2, cl_112472_5, cl_613965_1, cl_106049_2
Mannose type O-glycan biosynthesis	map00515	1	ec:2.4.1.135 - 3-beta-glucuronosyltransferase	5	cl_487066_8, cl_487066_9, cl_574116_2, cl_201062_1, cl_487066_11
Betalain biosynthesis	map00965	1	ec:1.14.18.1 - monophenol monooxygenase	1	cl_93919_3
Neomycin, kanamycin and gentamicin biosynthesis	map00524	1	ec:2.7.1.1 - hexokinase type IV glucokinase	17	cl_168266_1, cl_723976_1, cl_682157_1, cl_189259_3, cl_552063_1, cl_189259_1, cl_168266_8, cl_189259_2, cl_168266_3, cl_552063_4, cl_168266_2, cl_508386_3, cl_168266_5, cl_552063_2, cl_189259_7, cl_189259_5, cl_189259_6
Monobactam biosynthesis	map00261	1	ec:2.7.7.4 - adenylyltransferase	3	cl_807126_4, cl_807126_12, cl_807126_13
Steroid degradation	map00984	1	ec:1.3.99.5 - 4-dehydrogenase (acceptor)	3	cl_443099_8, cl_136955_1, cl_443099_15
Nitrotoluene degradation	map00633	1	ec:2.3.1.5 - N-acetyltransferase	50	cl_164757_1, cl_164757_2, cl_493101_1, cl_307231_1, cl_186390_3, cl_302832_1, cl_302832_2, cl_195325_1, cl_211795_1, cl_187250_6, cl_211795_3, cl_187250_7, cl_211795_2, cl_185055_3, cl_448659_2, cl_96197_2, cl_96197_1, cl_284058_15, cl_352243_2, cl_288909_1, cl_796194_5, cl_149486_1, cl_404269_12, cl_128786_1, cl_459845_2, cl_459845_1, cl_390245_7, cl_318435_1, cl_78040_4, cl_459845_12, cl_78040_…
Toluene degradation	map00623	1	ec:1.1.1.35 - dehydrogenase	16	cl_112472_1, cl_112472_3, cl_112472_2, cl_293375_9, cl_112472_5, cl_613965_1, cl_293375_3, cl_450528_1, cl_450528_2, cl_293375_1, cl_450528_3, cl_409178_1, cl_10972_4, cl_10972_1, cl_10972_2, cl_10972_3
Penicillin and cephalosporin biosynthesis	map00311	1	ec:1.4.3.3 - oxidase	2	cl_413834_6, cl_398551_1
Other types of O-glycan biosynthesis	map00514	1	ec:2.4.1.222 - 3-beta-N-acetylglucosaminyltransferase	3	cl_226156_1, cl_104749_5, cl_104749_6
Human papillomavirus infection	map05165	1	ec:2.7.1.153 - 3-kinase	1	cl_405673_1
Glycosaminoglycan biosynthesis - keratan sulfate	map00533	1	ec:2.4.1.68 - 6-alpha-L-fucosyltransferase	2	cl_662050_1, cl_662050_2
PD-L1 expression and PD-1 checkpoint pathway in cancer	map05235	1	ec:3.1.3.16 - phosphatase	134	cl_212724_2, cl_212724_1, cl_45281_2, cl_408924_1, cl_155001_1, cl_594440_1, cl_594440_2, cl_212724_8, cl_341314_1, cl_212724_6, cl_134463_1, cl_354920_1, cl_198831_2, cl_198831_1, cl_82578_11, cl_153722_4, cl_634790_7, cl_78397_1, cl_153722_3, cl_634790_9, cl_78397_3, cl_634790_2, cl_660864_7, cl_70140_3, cl_634790_5, cl_70140_2, cl_153722_5, cl_832946_3, cl_832946_2, cl_832946_1, cl_277087_4, c…
Th1 and Th2 cell differentiation	map04658	1	ec:3.1.3.16 - phosphatase	134	cl_212724_2, cl_212724_1, cl_45281_2, cl_408924_1, cl_155001_1, cl_594440_1, cl_594440_2, cl_212724_8, cl_341314_1, cl_212724_6, cl_134463_1, cl_354920_1, cl_198831_2, cl_198831_1, cl_82578_11, cl_153722_4, cl_634790_7, cl_78397_1, cl_153722_3, cl_634790_9, cl_78397_3, cl_634790_2, cl_660864_7, cl_70140_3, cl_634790_5, cl_70140_2, cl_153722_5, cl_832946_3, cl_832946_2, cl_832946_1, cl_277087_4, c…
Ethylbenzene degradation	map00642	1	ec:2.3.1.16 - C-acyltransferase	3	cl_148114_10, cl_613965_1, cl_148114_1
Aflatoxin biosynthesis	map00254	1	ec:6.4.1.2 - carboxylase	7	cl_301204_4, cl_318298_1, cl_301204_1, cl_28472_1, cl_507865_1, cl_618607_2, cl_618607_1
Human immunodeficiency virus 1 infection	map05170	1	ec:2.7.1.153 - 3-kinase	1	cl_405673_1
D-Arginine and D-ornithine metabolism	map00472	1	ec:1.4.3.3 - oxidase	2	cl_413834_6, cl_398551_1
Indole alkaloid biosynthesis	map00901	1	ec:4.3.3.2 - synthase	1	cl_45807_1
Phenylpropanoid biosynthesis	map00940	1	ec:1.11.1.7 - lactoperoxidase	45	cl_276302_3, cl_276302_4, cl_276302_1, cl_605508_4, cl_388444_10, cl_371333_1, cl_181800_2, cl_371333_2, cl_181800_1, cl_810628_8, cl_388444_11, cl_388444_12, cl_810628_7, cl_552063_3, cl_193113_1, cl_810628_2, cl_422798_1, cl_810628_1, cl_591163_1, cl_591163_2, cl_385838_1, cl_385838_2, cl_463782_1, cl_202494_1, cl_105787_4, cl_495085_1, cl_202494_2, cl_388444_1, cl_406641_11, cl_851757_7, cl_85…
Biotin metabolism	map00780	1	ec:6.3.4.15 - carboxyl-carrier protein] ligase	1	cl_290298_1
Naphthalene degradation	map00626	1	ec:1.1.1.1 - dehydrogenase	2	cl_531900_2, cl_531900_1
C5-Branched dibasic acid metabolism	map00660	1	ec:6.2.1.5 - ligase (ADP-forming)	9	cl_358156_4, cl_358156_3, cl_358156_2, cl_358156_1, cl_235564_1, cl_476801_2, cl_476801_1, cl_358156_5, cl_400161_1
D-Glutamine and D-glutamate metabolism	map00471	1	ec:3.5.1.2 - glutaminase I	10	cl_367074_7, cl_367074_6, cl_367074_4, cl_316147_1, cl_367074_3, cl_275176_1, cl_265239_1, cl_379837_1, cl_367074_9, cl_367074_8
Glucosinolate biosynthesis	map00966	1	ec:2.6.1.42 - transaminase	3	cl_475075_1, cl_381309_1, cl_381309_5
Mucin type O-glycan biosynthesis	map00512	1	ec:2.4.1.122 - beta-1,3-galactosyltransferase	2	cl_279477_7, cl_279477_6
Human cytomegalovirus infection	map05163	1	ec:2.7.1.153 - 3-kinase	1	cl_405673_1
Steroid biosynthesis	map00100	1	ec:3.1.1.13 - esterase	1	cl_420834_1
Biosynthesis of ansamycins	map01051	1	ec:2.2.1.1 - glycolaldehydetransferase	1	cl_832213_1
Peptidoglycan biosynthesis	map00550	1	ec:2.7.8.13 - MraY transferase	2	cl_433523_5, cl_433523_3
Insect hormone biosynthesis	map00981	1	ec:1.2.1.3 - dehydrogenase (NAD+)	2	cl_194801_6, cl_194801_3
PI3K-Akt signaling pathway	map04151	1	ec:2.7.1.153 - 3-kinase	1	cl_405673_1
Glycosphingolipid biosynthesis - lacto and neolacto series	map00601	1	ec:2.4.1.69 - 1 galactoside alpha-(1,2)-fucosyltransferase	7	cl_284706_1, cl_284706_5, cl_393897_1, cl_284706_3, cl_284706_2, cl_376133_2, cl_284706_8
		994

## Sheet: Title and authors
Transcriptome analysis of life stages of the house cricket, Acheta domesticus,
to improve insect crop production
Brenda Oppert, Lindsey C. Perkin, Marcé Lorenzen, Aaron T. Dossey
