# Supplementary material for: Transcriptome analysis of life stages of the house cricket, Acheta domesticus, to improve insect crop production
Source: Sci Rep. 2020 Feb 26;10:3471. doi: 10.1038/s41598-020-59087-z (PMC7044300; doi:10.1038/s41598-020-59087-z)
Supplement: Supplementary file 4 — Supplementary information 4. [file 41598_2020_59087_MOESM4_ESM.xlsx]

## Sheet: ANOVA table
Contig	Sequence Description	Annotation GO ID	Annotation GO Term	P value	1dHatchling - log2 total RPKM	1wkNymph - log2 total RPKM	2wkNymph - log2 total RPKM	4wkNymph - log2 total RPKM	Adult - log2 total RPKM	Embryo - log2 total RPKM
cl_222474_5	---NA---	GO:0005634;GO:0043565	nucleus;sequence-specific DNA binding	0	-7.76617	2.43207	2.71456	1.93025	2.64637	-7.76617
cl_292231_26	---NA---	GO:0000786;GO:0003677;GO:0006334	nucleosome;DNA binding;nucleosome assembly	0	0.31235	-7.76617	-7.76617	-7.76617	-7.76617	-7.76617
cl_292231_25	---NA---			0	0.52989	-7.76617	-7.76617	-7.76617	-7.76617	-7.76617
cl_439538_1	---NA---			0	3.11583	-7.76617	-7.76617	-7.76617	-7.76617	-7.76617
cl_330365_1	---NA---			0	5.93316	-7.76617	-7.76617	-7.76617	-7.76617	-7.76617
cl_68510_24	---NA---			0	1.19136	-7.76617	-7.76617	-7.76617	-7.76617	-7.76617
cl_921245_7	fatty acid synthase			0	-7.76617	3.91283	4.32049	3.62622	4.07032	-7.76617
cl_480316_1	---NA---			0	5.72394	-7.76617	-7.76617	-7.76617	-7.76617	3.17554
cl_266620_1	---NA---			0	-7.76617	3.46215	-7.76617	-7.76617	-7.76617	-7.76617
cl_244391_1	---NA---			0	4.87418	-7.76617	-7.76617	-7.76617	-7.76617	0.20132
cl_220259_27	---NA---			0	2.50278	-7.76617	-7.76617	-7.76617	-7.76617	-0.31842
cl_141188_1	---NA---			0	5.61603	-7.76617	-7.76617	-7.76617	-7.76617	2.06369
cl_828084_24	---NA---			0	4.5632	-7.76617	-7.76617	-7.76617	-7.76617	0.67078
cl_464801_21	---NA---			0	5.93464	-7.76617	-7.76617	-7.76617	-7.76617	-7.76617
cl_275566_13	---NA---			0	6.51655	-7.76617	-7.76617	-7.76617	-7.76617	0.93332
cl_557426_1	---NA---			0	5.9226	-7.76617	-7.76617	-7.76617	-7.76617	1.88604
cl_445058_1	---NA---			2.74e-13	4.04669	-7.76617	-7.76617	-7.76617	-7.76617	0.32529
cl_310655_1	---NA---			2.74e-13	5.04965	-7.76617	-7.76617	-7.76617	-7.76617	3.43202
cl_979916_6	---NA---			2.74e-13	-7.76617	-7.76617	-0.26412	2.50981	2.22498	-7.76617
cl_110643_8	---NA---			4.53e-13	5.72469	-7.76617	-7.76617	-7.76617	-7.76617	1.48243
cl_33652_1	---NA---			4.53e-13	4.61412	-7.76617	-7.76617	-7.76617	-7.76617	0.09148
cl_637694_1	---NA---			4.53e-13	-7.76617	-7.76617	-0.65844	2.43293	2.18702	-7.76617
cl_371849_2	WD repeat-containing protein 26	GO:0005515	protein binding	4.53e-13	-1.04478	-1.06569	0.11999	3.26424	3.34434	-7.76617
cl_102759_7	---NA---			6.51e-13	4.00226	-7.76617	-7.76617	-7.76617	-7.76617	1.16553
cl_304730_1	---NA---			8.33e-13	4.84646	-7.76617	-7.76617	-7.76617	-7.76617	1.91127
cl_858837_8	---NA---			1.01e-12	5.19847	-7.76617	-7.76617	-7.76617	-7.76617	1.01205
cl_246632_7	---NA---			3.48e-12	4.74896	0.49935	-7.76617	-7.76617	-7.76617	2.69862
cl_57033_2	---NA---			8.56e-12	2.7193	0.9656	-0.06963	-0.24953	-7.76617	2.3207
cl_874466_8	fatty acid synthase-like			1.1e-11	0.59226	2.262	2.90006	2.43213	2.39523	-7.76617
cl_538234_12	---NA---			1.36e-11	5.82973	-7.76617	-7.76617	-7.76617	-7.76617	1.50582
cl_443099_13	transmembrane 9 superfamily member 4	GO:0016021	integral component of membrane	3.62e-11	-7.76617	2.60449	2.71067	2.76207	2.74931	1.81904
cl_390989_27	---NA---			3.8e-11	4.92854	-7.76617	-7.76617	-7.76617	-7.76617	0.66319
cl_214365_6	---NA---			9.44e-11	-7.76617	2.00547	2.57209	2.43092	2.57734	1.55829
cl_368833_1	---NA---			1.11e-10	5.36503	3.22118	1.16685	-0.7088	-0.48365	5.17961
cl_390989_57	---NA---			1.3e-10	4.49905	-7.76617	-7.76617	-7.76617	-7.76617	0.48353
cl_288787_1	---NA---			4.35e-10	-7.76617	-1.11904	1.14364	0.8432	1.34577	-7.76617
cl_214944_2	---NA---			4.49e-10	-7.76617	1.7011	1.23681	2.31969	2.29631	-0.06767
cl_361001_2	---NA---			4.52e-10	4.89407	4.56674	2.26057	-0.24232	-0.31087	5.26803
cl_600863_1	TPA_exp: chymotrypsin 6	GO:0004252;GO:0006508	serine-type endopeptidase activity;proteolysis	5.18e-10	-7.76617	3.62006	3.51849	3.84539	4.32478	-7.76617
cl_251541_8	Solute carrier family 2, facilitated glucose transporter member 6	GO:0016021;GO:0022857;GO:0055085	integral component of membrane;transmembrane transporter activity;transmembrane transport	7.03e-10	-7.76617	1.74454	1.11427	1.23843	1.45887	-0.28193
cl_269448_7	---NA---			7.21e-10	0.69972	4.14628	4.64158	4.70383	5.06021	-7.76617
cl_588816_1	dopamine N-acetyltransferase-like			1.18e-09	-7.76617	1.77852	1.54452	0.739	0.65947	-7.76617
cl_139584_11	---NA---			1.59e-09	-7.76617	1.80756	3.51043	1.89554	1.92797	-7.76617
cl_301647_6	---NA---			1.88e-09	-7.76617	3.08794	3.87763	1.8832	2.0843	2.51262
cl_494388_4	---NA---			1.88e-09	-7.76617	1.2032	0.35101	0.80719	0.49738	1.85861
cl_269448_2	---NA---			1.88e-09	-7.76617	4.36665	4.88896	4.33932	4.98628	-7.76617
cl_75941_1	cytochrome oxidase subunit 1 (mitochondrion)	GO:0004129;GO:0005743;GO:0006119;GO:0009060;GO:0016021;GO:0020037;GO:0022900;GO:0046872;GO:0070469;GO:1902600	cytochrome-c oxidase activity;mitochondrial inner membrane;oxidative phosphorylation;aerobic respiration;integral component of membrane;heme binding;electron transport chain;metal ion binding;respirasome;proton transmembrane transport	2.08e-09	-7.76617	3.33877	3.72836	2.47177	2.74152	1.98562
cl_838747_1	---NA---			2.89e-09	-7.76617	1.31431	1.88527	1.70537	2.37261	-7.76617
cl_197453_1	---NA---			3.24e-09	1.83488	1.9982	1.10353	1.42364	1.68836	-7.76617
cl_68408_1	---NA---			3.88e-09	-7.76617	-7.76617	-2.49723	1.09643	1.27274	-7.76617
cl_221487_4	V-type proton ATPase catalytic subunit A	GO:0005524;GO:0033180;GO:0046034;GO:0046961;GO:1902600	ATP binding;proton-transporting V-type ATPase, V1 domain;ATP metabolic process;proton-transporting ATPase activity, rotational mechanism;proton transmembrane transport	4.35e-09	-7.76617	3.35751	3.61562	2.99503	3.16869	2.20378
cl_458308_3	multiple epidermal growth factor-like domains protein 6			6.16e-09	-7.76617	2.54768	2.97194	2.22944	4.05735	-0.39977
cl_849031_5	---NA---			7.6e-09	-7.76617	-2.83254	0.50525	5.84294	5.94437	-7.76617
cl_683799_1	---NA---			8.18e-09	5.46123	4.85369	3.28464	1.89001	1.86349	5.54719
cl_154337_1	neuropeptide-like precursor 1			8.52e-09	5.06876	3.85125	1.53645	-0.1317	-0.19774	4.0322
cl_835688_1	uncharacterized protein LOC110836884 isoform X2	GO:0005515	protein binding	8.62e-09	-7.76617	2.47659	1.69565	1.57386	1.77769	2.59795
cl_426922_14	---NA---			9.34e-09	-7.76617	2.72467	3.1146	2.9451	3.98025	1.05367
cl_577442_6	---NA---			1.26e-08	-7.76617	0.77433	0.61449	0.44315	0.45934	0.80271
cl_104749_2	high affinity copper uptake protein 1-like isoform X2	GO:0005375;GO:0016021;GO:0035434	copper ion transmembrane transporter activity;integral component of membrane;copper ion transmembrane transport	1.35e-08	-7.76617	-0.00782	0.74495	0.07761	1.07172	-7.76617
cl_857547_1	potassium/sodium hyperpolarization-activated cyclic nucleotide-gated channel 1-like			1.45e-08	-7.76617	-7.76617	-7.76617	1.07686	0.80806	-7.76617
cl_60833_1	---NA---			1.45e-08	-7.76617	-0.33555	1.9965	1.54332	1.90285	-7.76617
cl_139875_5	---NA---	GO:0005515	protein binding	1.61e-08	-7.76617	2.47553	3.35864	3.05326	1.96725	-7.76617
cl_165776_1	apolipophorins			1.61e-08	4.83927	7.49763	8.87045	9.53857	9.30073	5.46936
cl_84686_2	uncharacterized protein LOC111870803 isoform X2			1.91e-08	-4.16528	-7.76617	-7.76617	3.35573	3.13217	-7.76617
cl_630925_1	Glucose dehydrogenase [FAD, quinone]	GO:0016614;GO:0050660;GO:0055114	oxidoreductase activity, acting on CH-OH group of donors;flavin adenine dinucleotide binding;oxidation-reduction process	1.91e-08	-7.76617	1.90554	1.42783	0.16208	0.87088	1.7029
cl_169683_1	---NA---			2.02e-08	-7.76617	2.01536	2.04012	0.25362	1.48934	-7.76617
cl_870637_1	F0F1 ATP synthase subunit A	GO:0005739;GO:0005886;GO:0015078;GO:0015986;GO:0016021;GO:0016787;GO:0045263	mitochondrion;plasma membrane;proton transmembrane transporter activity;ATP synthesis coupled proton transport;integral component of membrane;hydrolase activity;proton-transporting ATP synthase complex, coupling factor F(o)	2.02e-08	-7.76617	6.55985	7.51276	7.70523	7.26911	6.79954
cl_632682_1	protein Fe65 homolog isoform X3	GO:0001540;GO:0005515	amyloid-beta binding;protein binding	2.11e-08	5.45763	4.40881	3.0584	2.30366	2.27164	5.66916
cl_383021_2	---NA---			2.29e-08	-7.76617	5.54132	-7.76617	-6.10865	-7.76617	-7.76617
cl_139584_9	hypothetical protein ALC53_05119			2.41e-08	-7.76617	4.1982	6.30925	4.90763	5.21593	-7.76617
cl_168030_1	---NA---			2.42e-08	-7.76617	-0.38377	0.67706	0.89703	0.11961	1.89934
cl_435107_1	---NA---			2.51e-08	3.89853	4.03921	1.78124	-0.0313	-0.29278	4.58364
cl_332383_1	---NA---			3.01e-08	-7.76617	0.40005	1.21904	0.83393	0.43286	-7.76617
cl_457390_1	---NA---			3.25e-08	-7.76617	2.60982	1.52711	1.9661	3.32484	-7.76617
cl_72436_1	---NA---			3.77e-08	-7.76617	-7.76617	-3.22555	4.52169	4.35689	-6.49507
cl_398361_12	hypothetical protein C0J52_13205	GO:0016021	integral component of membrane	3.77e-08	-7.76617	2.10292	2.82616	1.89469	2.33995	-0.35518
cl_119216_2	integrin alpha-PS3	GO:0007155;GO:0008305	cell adhesion;integrin complex	4.01e-08	-7.76617	1.43777	1.63515	1.18452	2.14626	0.15401
cl_397778_2	Lipase 3	GO:0006629;GO:0016788	lipid metabolic process;hydrolase activity, acting on ester bonds	4.47e-08	-7.76617	0.20555	1.92656	0.80033	0.85757	-7.76617
cl_167539_1	pseudouridine-metabolizing bifunctional protein C1861.05-like			4.52e-08	-7.76617	1.44274	1.18518	0.70881	1.4494	0.52251
cl_489407_1	uncharacterized protein LOC106673737			4.56e-08	-7.76617	1.26093	2.21434	1.76594	1.32404	1.99073
cl_632866_1	---NA---			4.58e-08	4.67953	3.63957	2.26825	1.28291	0.93318	5.01836
cl_144468_1	---NA---			4.67e-08	4.28295	-7.76617	-4.98659	-7.76617	-7.76617	3.39532
cl_139584_14	hypothetical protein BOX15_Mlig011114g4			4.67e-08	-7.76617	2.55919	4.07648	2.11096	2.25933	-7.76617
cl_286323_16	---NA---			4.67e-08	-7.76617	0.84056	1.24975	0.38337	0.48271	-1.02496
cl_125506_1	early nodulin-75-like			4.67e-08	-7.76617	0.12197	0.66805	0.55551	0.97093	-7.76617
cl_459159_1	apolipophorins isoform X4			4.92e-08	3.14991	5.98044	6.97765	7.66108	7.42365	3.62946
cl_261251_1	---NA---			4.99e-08	-7.76617	1.47609	0.50456	0.64042	1.20205	1.65249
cl_84655_2	syntaxin-1A isoform X1	GO:0000149;GO:0005484;GO:0006886;GO:0016021;GO:0017157	SNARE binding;SNAP receptor activity;intracellular protein transport;integral component of membrane;regulation of exocytosis	5.25e-08	4.65154	3.05932	1.50276	-0.57678	0.28088	4.2507
cl_377665_8	---NA---			5.28e-08	6.80394	4.16482	2.17205	0.80961	0.10428	6.62233
cl_185853_3	DNA replication licensing factor Mcm3	GO:0003677;GO:0003678;GO:0005524;GO:0005634;GO:0006270;GO:0032508;GO:0042555	DNA binding;DNA helicase activity;ATP binding;nucleus;DNA replication initiation;DNA duplex unwinding;MCM complex	5.33e-08	-7.76617	1.53791	1.93455	1.60297	2.17911	1.70807
cl_394056_1	prestin-like isoform X2	GO:0008271;GO:0008272;GO:0016021;GO:0055085	secondary active sulfate transmembrane transporter activity;sulfate transport;integral component of membrane;transmembrane transport	5.34e-08	-7.76617	1.75911	1.54188	0.42447	1.40609	0.00766
cl_141908_2	F-box only protein 44-like	GO:0005515	protein binding	5.35e-08	-7.76617	1.22033	2.10074	1.39043	1.91169	0.98417
cl_395332_1	---NA---			6.07e-08	-7.76617	2.90934	-7.76617	-6.39973	-7.76617	-7.76617
cl_102759_10	---NA---			6.18e-08	4.55515	-7.76617	-6.41399	-7.76617	-7.76617	0.64904
cl_118927_1	---NA---			6.43e-08	-7.76617	1.93325	1.99459	1.64895	1.78474	1.84408
cl_356168_1	---NA---			6.86e-08	4.00849	4.52959	2.4102	-0.20758	-0.04259	4.15816
cl_36629_1	vesicle-associated membrane protein 2 isoform X2	GO:0016021;GO:0016192	integral component of membrane;vesicle-mediated transport	6.86e-08	4.86931	4.00182	2.36964	0.26445	0.25148	4.43593
cl_94549_1	Probable chitinase 10	GO:0005576;GO:0006030;GO:0008061	extracellular region;chitin metabolic process;chitin binding	7.13e-08	0.11392	9.03786	9.30511	7.56227	8.46541	3.06734
cl_179127_4	---NA---			7.25e-08	-7.76617	1.76082	2.54015	2.12975	2.46853	-7.76617
cl_705440_5	---NA---			7.25e-08	-7.76617	0.04947	0.14211	0.84074	1.28889	0.84806
cl_230754_1	---NA---			7.25e-08	3.79905	3.00002	1.68169	0.35755	0.39163	4.01252
cl_232446_1	protein phosphatase PP2A 55 kDa regulatory subunit isoform X1	GO:0000159;GO:0019888;GO:0043666	protein phosphatase type 2A complex;protein phosphatase regulator activity;regulation of phosphoprotein phosphatase activity	7.25e-08	-7.76617	1.91299	2.08995	0.81243	1.48926	-0.09697
cl_473863_1	hypothetical protein C0J52_08944			7.86e-08	-7.76617	1.77172	0.71753	0.04951	0.68893	-0.88551
cl_497026_2	Rho GTPase-activating protein 1	GO:0007165	signal transduction	8.37e-08	-7.76617	1.56634	1.70972	1.29414	1.85637	1.66595
cl_458308_1	uncharacterized protein LOC110840130			8.51e-08	-7.76617	5.25618	5.84385	5.26608	5.64009	-5.3299
cl_624306_3	polyprotein	GO:0016787	hydrolase activity	8.53e-08	-7.76617	3.02523	-7.76617	-7.76617	-7.07308	-7.76617
cl_494430_21	serpin I2	GO:0005615	extracellular space	8.82e-08	1.1076	2.59805	3.59719	3.99845	4.14162	-7.76617
cl_239743_1	Diacylglycerol kinase theta	GO:0003676;GO:0003951;GO:0004143;GO:0005524;GO:0007205;GO:0016310;GO:0035556	nucleic acid binding;NAD+ kinase activity;diacylglycerol kinase activity;ATP binding;protein kinase C-activating G protein-coupled receptor signaling pathway;phosphorylation;intracellular signal transduction	9.19e-08	4.1833	3.80479	2.20152	1.57994	1.03222	4.31368
cl_288121_5	uncharacterized protein LOC110839444, partial			1.11e-07	5.23531	4.65805	2.8359	1.02308	1.2276	4.43328
cl_532254_1	---NA---			1.11e-07	-7.76617	-1.4935	1.89836	6.98208	6.99416	-7.76617
cl_46935_2	kielin/chordin-like protein			1.13e-07	6.09284	4.14684	3.46875	3.05845	3.10403	5.58082
cl_100282_2	---NA---			1.14e-07	-7.76617	3.12263	3.35239	2.46209	3.42434	-7.76617
cl_325339_1	---NA---			1.17e-07	6.28295	2.59808	-2.3456	-4.59686	-3.99796	6.48797
cl_153671_6	cytochrome b reductase 1-like isoform X1	GO:0016020	membrane	1.17e-07	5.27199	4.66463	3.93762	2.62538	2.45545	5.54929
cl_370564_3	---NA---			1.17e-07	3.22094	2.65407	0.88667	-1.08351	-1.87773	4.14851
cl_172420_1	---NA---			1.2e-07	-7.76617	2.16795	3.26777	2.40504	1.99854	0.94112
cl_256791_1	apolipophorin precursor			1.26e-07	4.63836	6.58304	8.12289	8.49011	8.50267	5.41002
cl_309049_1	putative accessory gland protein			1.28e-07	-7.76617	1.18923	1.10016	0.63794	1.27428	-7.76617
cl_30938_5	cytochrome c oxidase subunit III (mitochondrion)	GO:0004129;GO:0005739;GO:0016021;GO:0019646;GO:1902600	cytochrome-c oxidase activity;mitochondrion;integral component of membrane;aerobic electron transport chain;proton transmembrane transport	1.34e-07	-7.76617	7.79478	8.01259	6.98637	7.7105	4.29546
cl_153671_1	nuclear fragile X mental retardation-interacting protein 1	GO:0003676;GO:0046872	nucleic acid binding;metal ion binding	1.4e-07	7.38708	5.01462	5.03407	4.74336	4.93099	6.98018
cl_480057_12	---NA---			1.46e-07	0.04752	1.06005	1.42692	1.27339	2.75365	-7.76617
cl_558974_14	insulin-like growth factor-binding protein complex acid labile subunit	GO:0005515	protein binding	1.5e-07	-7.76617	2.35424	2.79241	-0.19065	0.87519	-7.76617
cl_390989_12	---NA---			1.57e-07	4.81405	-6.65211	-7.76617	-7.76617	-7.76617	0.16787
cl_191966_1	cytochrome c oxidase subunit II (mitochondrion)	GO:0004129;GO:0005507;GO:0005743;GO:0016021;GO:0022900;GO:0070469;GO:1902600	cytochrome-c oxidase activity;copper ion binding;mitochondrial inner membrane;integral component of membrane;electron transport chain;respirasome;proton transmembrane transport	1.68e-07	-7.76617	3.78733	4.4348	3.29361	3.33924	2.00238
cl_157616_1	---NA---			1.69e-07	-7.76617	0.06767	1.51607	-0.04127	1.07388	-7.76617
cl_849821_7	mitochondrial basic amino acids transporter-like	GO:0015227;GO:0016021;GO:1902616	acyl carnitine transmembrane transporter activity;integral component of membrane;acyl carnitine transmembrane transport	1.7e-07	-7.76617	2.82916	4.44005	2.94054	3.25923	0.2101
cl_116068_5	---NA---			1.7e-07	2.85148	2.95695	0.77978	-2.5822	-1.40893	3.43305
cl_245399_1	probable cytochrome P450 6a13 isoform X1	GO:0004497;GO:0005506;GO:0016705;GO:0020037;GO:0055114	monooxygenase activity;iron ion binding;oxidoreductase activity, acting on paired donors, with incorporation or reduction of molecular oxygen;heme binding;oxidation-reduction process	1.7e-07	-7.76617	0.59703	2.92162	2.83856	3.60935	-7.76617
cl_220387_10	probable cytochrome P450 6a14	GO:0004497;GO:0005506;GO:0016705;GO:0020037;GO:0055114	monooxygenase activity;iron ion binding;oxidoreductase activity, acting on paired donors, with incorporation or reduction of molecular oxygen;heme binding;oxidation-reduction process	1.78e-07	-7.76617	4.64959	4.53077	2.55092	3.58176	1.29356
cl_149486_1	glycine N-acyltransferase-like protein 2	GO:0008080	N-acetyltransferase activity	1.91e-07	2.69309	2.97394	1.73081	0.17022	0.48579	3.08922
cl_163854_1	---NA---			1.98e-07	2.27686	1.54952	-0.51309	-1.37723	-1.52988	3.83784
cl_240117_1	---NA---			1.98e-07	4.92752	5.06047	3.70158	2.02104	2.06225	5.43523
cl_607483_1	---NA---			2e-07	6.82079	6.57125	6.78144	6.15861	5.71284	7.30372
cl_897206_2	calpain-A-like isoform X1	GO:0004198;GO:0006508	calcium-dependent cysteine-type endopeptidase activity;proteolysis	2.01e-07	-7.76617	2.85922	4.13344	3.05515	3.67795	-5.56432
cl_84686_1	uncharacterized protein LOC111870803 isoform X2			2.09e-07	-4.93875	-7.76617	-2.23782	5.71174	5.87791	-7.76617
cl_220364_1	uncharacterized protein LOC111863828 isoform X1			2.12e-07	-2.117	0.04996	0.80449	2.86304	2.88936	-1.76331
cl_164034_1	ATP-dependent RNA helicase vasa	GO:0003676;GO:0004386;GO:0005524	nucleic acid binding;helicase activity;ATP binding	2.17e-07	1.33935	4.10635	4.6085	5.52034	5.60904	3.25482
cl_83382_2	---NA---			2.23e-07	2.83856	2.57711	0.98502	-1.47709	-0.99355	3.17542
cl_430508_1	uncharacterized protein LOC111869353 isoform X1			2.25e-07	-7.76617	1.23714	1.44055	1.6013	2.07696	2.21844
cl_671239_1	secreted Cytochrome-like protein	GO:0005506;GO:0016020;GO:0016705;GO:0020037;GO:0043231;GO:0055114	iron ion binding;membrane;oxidoreductase activity, acting on paired donors, with incorporation or reduction of molecular oxygen;heme binding;intracellular membrane-bounded organelle;oxidation-reduction process	2.33e-07	-7.76617	-7.76617	-0.56558	1.38902	2.28531	-7.76617
cl_875058_1	PI-PLC X domain-containing protein 1-like	GO:0006629;GO:0008081	lipid metabolic process;phosphoric diester hydrolase activity	2.33e-07	6.10183	4.73262	3.18666	1.74199	1.49649	5.09662
cl_147081_1	Hemolymph lipopolysaccharide-binding protein			2.34e-07	-7.76617	0.95922	1.91263	1.46801	1.60428	-7.76617
cl_849821_4	microtubule-associated protein tau	GO:0001578;GO:0005737;GO:0005874;GO:0008017;GO:0021954	microtubule bundle formation;cytoplasm;microtubule;microtubule binding;central nervous system neuron development	2.35e-07	4.54088	3.50775	2.35701	1.54723	1.4066	4.73978
cl_785996_1	---NA---			2.35e-07	-7.76617	-7.76617	-5.87001	2.5111	2.80136	-7.76617
cl_781195_1	cytochrome c oxidase subunit III (mitochondrion)	GO:0004129;GO:0005739;GO:0016021;GO:0019646;GO:1902600	cytochrome-c oxidase activity;mitochondrion;integral component of membrane;aerobic electron transport chain;proton transmembrane transport	2.35e-07	-7.76617	5.91653	7.49644	5.71055	6.40751	4.55316
cl_295622_6	---NA---			2.35e-07	5.71781	-6.05138	-7.76617	-7.76617	-7.76617	0.64477
cl_549655_1	Tc1-like transposase			2.35e-07	3.9127	4.43037	1.76684	0.06444	0.01184	4.67814
cl_654517_1	---NA---			2.41e-07	-7.76617	3.13793	-7.76617	-6.14899	-7.76617	-7.76617
cl_897206_6	Calpain A, putative	GO:0004198;GO:0006508	calcium-dependent cysteine-type endopeptidase activity;proteolysis	2.46e-07	-7.76617	1.31449	2.72939	1.29232	1.48238	-1.6674
cl_331799_1	---NA---			2.55e-07	3.44731	2.55163	0.50041	-0.4338	-0.85767	3.92908
cl_291164_1	---NA---			2.58e-07	2.53897	1.31686	-4.77605	-7.76617	-7.76617	1.61249
cl_301647_1	3-hydroxyisobutyryl-CoA hydrolase, mitochondrial	GO:0003860;GO:0005739;GO:0006574	3-hydroxyisobutyryl-CoA hydrolase activity;mitochondrion;valine catabolic process	2.59e-07	-7.76617	2.23234	4.08985	3.05173	3.129	2.5034
cl_448729_1	---NA---			2.88e-07	4.92871	3.17943	2.02439	0.93496	0.83821	4.87922
cl_542531_2	---NA---			2.98e-07	3.2387	2.86137	1.10795	-1.86018	-1.1052	3.25254
cl_566158_3	---NA---			3.03e-07	-4.95531	8.56388	8.79923	8.25807	8.68194	0.82096
cl_358902_2	maternal embryonic leucine zipper kinase-like	GO:0016740	transferase activity	3.06e-07	-7.76617	0.89722	0.97928	0.86939	0.92259	1.74787
cl_290106_1	apolipophorin precursor	GO:0005319;GO:0006869	lipid transporter activity;lipid transport	3.37e-07	3.15395	5.41401	6.73456	7.08826	7.28493	4.28417
cl_471835_7	---NA---			3.4e-07	5.84822	-7.76617	-5.9203	-7.76617	-7.76617	1.51647
cl_802507_1	fatty acid synthase	GO:0003824	catalytic activity	3.46e-07	-4.96916	2.02565	3.26655	2.01623	2.42458	-7.76617
cl_319984_6	---NA---			3.71e-07	3.74986	2.98946	1.18677	-0.88576	-1.12905	3.55731
cl_177410_1	Multidrug resistance protein 1A	GO:0005524;GO:0016021;GO:0034220;GO:0042626	ATP binding;integral component of membrane;ion transmembrane transport;ATPase activity, coupled to transmembrane movement of substances	3.75e-07	-7.76617	1.41422	0.60315	0.6579	0.98833	-0.82419
cl_393206_1	---NA---			4.17e-07	5.89265	-5.94482	-7.76617	-7.76617	-7.76617	1.51167
cl_390989_16	---NA---			4.18e-07	5.39408	-7.09199	-6.56282	-7.76617	-7.76617	1.08829
cl_118530_1	---NA---			4.21e-07	-7.76617	2.15243	2.01963	0.02251	0.54065	-7.76617
cl_1021514_1	hypothetical protein ASPWEDRAFT_44799	GO:0005576;GO:0006030;GO:0008061	extracellular region;chitin metabolic process;chitin binding	4.29e-07	-7.76617	5.1091	6.01544	1.73963	3.91348	-7.76617
cl_137906_1	serine/threonine-protein phosphatase 6 regulatory ankyrin repeat subunit A-like	GO:0005515	protein binding	4.64e-07	-7.76617	0.58447	0.4088	0.30706	1.42174	-0.9124
cl_63240_3	Receptor expression-enhancing protein 5	GO:0016021	integral component of membrane	4.92e-07	3.76358	5.51916	5.96935	5.65765	5.82947	4.48253
cl_490552_1	---NA---			4.92e-07	-7.76617	2.80434	4.63503	1.98153	4.06308	-7.76617
cl_333332_1	---NA---			5.03e-07	5.89163	0.31875	-5.75908	-7.76617	-7.76617	1.38338
cl_569642_6	gastrula zinc finger protein XlCGF26.1-like isoform X1	GO:0003676	nucleic acid binding	5.07e-07	-7.76617	-7.76617	-7.76617	0.60437	0.94651	-5.72086
cl_825451_1	---NA---			5.13e-07	-7.76617	7.78891	8.19537	6.3928	7.39571	2.48717
cl_467925_1	class B secretin-like G-protein coupled receptor GPRmth6, putative	GO:0004930	G protein-coupled receptor activity	5.18e-07	-7.76617	0.993	1.70657	1.08227	2.50501	-0.04547
cl_688648_1	eukaryotic translation initiation factor 4E transporter isoform X1			5.18e-07	-7.76617	0.4772	0.87111	2.86881	3.05457	0.24402
cl_165759_20	cytochrome P450	GO:0005506;GO:0016705;GO:0020037;GO:0055114	iron ion binding;oxidoreductase activity, acting on paired donors, with incorporation or reduction of molecular oxygen;heme binding;oxidation-reduction process	5.24e-07	-7.76617	-6.54893	-6.01901	3.37453	4.35754	-7.76617
cl_415978_1	---NA---			5.31e-07	-7.76617	0.33877	2.75923	4.45944	5.06082	-7.76617
cl_582780_1	---NA---			5.41e-07	-7.76617	2.19957	2.83295	2.218	3.00768	-5.66175
cl_248929_1	AAA protein			5.49e-07	-7.76617	0.041	1.79952	1.28357	1.52346	-6.27209
cl_337036_2	kinesin-like protein Klp10A isoform X2			5.5e-07	-7.76617	-0.52649	0.07884	1.26306	0.99377	0.47523
cl_351296_1	---NA---			5.5e-07	3.00562	2.70541	1.39373	0.01186	-0.19731	3.81354
cl_148367_1	C-type mannose receptor 2-like			6.02e-07	-7.76617	2.16493	2.24653	4.04463	4.92369	-5.81973
cl_561293_1	PREDICTED: uncharacterized protein LOC105556751			6.06e-07	-7.76617	1.11246	3.11365	2.53574	1.73331	-0.80275
cl_165759_27	Cytochrome P450 4C1	GO:0004497;GO:0005506;GO:0016705;GO:0020037;GO:0055114	monooxygenase activity;iron ion binding;oxidoreductase activity, acting on paired donors, with incorporation or reduction of molecular oxygen;heme binding;oxidation-reduction process	6.08e-07	-7.76617	-4.48361	0.98409	3.45673	3.77531	-7.76617
cl_390989_19	---NA---			6.08e-07	4.99503	-7.76617	-7.76617	-7.76617	-7.05143	1.49272
cl_498094_1	polyprotein	GO:0016787	hydrolase activity	7.18e-07	-7.76617	4.80292	-7.76617	-7.76617	-6.83558	-7.76617
cl_661375_4	formin-binding protein 1-like isoform X6	GO:0005515	protein binding	7.21e-07	-7.76617	2.55907	1.13404	1.69576	1.7249	1.74695
cl_585291_18	hypothetical protein BRAFLDRAFT_82106			7.21e-07	-7.76617	1.36715	1.58507	1.28816	1.81122	-7.76617
cl_425136_1	putative chemosensory protein 2			7.24e-07	3.70375	6.92572	8.65134	8.44088	8.88325	3.70862
cl_165203_6	---NA---			7.25e-07	3.63424	2.64071	1.68028	0.84249	0.75442	4.18816
cl_359126_3	complexin isoform X1	GO:0006836;GO:0019905	neurotransmitter transport;syntaxin binding	7.25e-07	4.58333	3.97361	2.40925	0.51541	0.03587	4.31732
cl_67703_7	---NA---			7.81e-07	-7.76617	2.3492	2.53257	0.05169	1.83842	-0.16455
cl_754064_5	probable multidrug resistance-associated protein lethal(2)03659 isoform X2	GO:0005524;GO:0016021;GO:0034220;GO:0042626	ATP binding;integral component of membrane;ion transmembrane transport;ATPase activity, coupled to transmembrane movement of substances	8.02e-07	-7.76617	0.24723	0.12583	1.75434	2.10228	0.64641
cl_651240_12	---NA---			8.02e-07	2.95927	0.80515	-0.02824	-7.76617	-6.87278	2.63647
cl_295571_3	---NA---			8.15e-07	6.9483	2.74671	2.84319	2.43996	2.09066	3.80961
cl_125455_5	ELAV-like protein 1 isoform X6	GO:0003723;GO:1990904	RNA binding;ribonucleoprotein complex	8.23e-07	6.16265	4.17441	2.68718	1.44789	1.37165	6.42793
cl_435107_2	---NA---			8.23e-07	1.65226	1.53806	-2.43981	-7.76617	-7.76617	1.70227
cl_670647_4	Uncharacterised protein			8.96e-07	-7.76617	4.09525	-0.00341	-0.41572	0.88784	-7.76617
cl_633635_1	protein TFG-like	GO:0000139;GO:0042802;GO:0048208	Golgi membrane;identical protein binding;COPII vesicle coating	8.97e-07	2.28922	2.92972	2.97187	3.78953	3.83723	3.26666
cl_15595_8	---NA---			9.16e-07	-7.76617	0.87092	1.08863	1.57093	1.31007	1.87018
cl_802086_7	probable cytochrome P450 304a1 isoform X2	GO:0005506;GO:0016705;GO:0020037;GO:0055114	iron ion binding;oxidoreductase activity, acting on paired donors, with incorporation or reduction of molecular oxygen;heme binding;oxidation-reduction process	9.39e-07	-7.76617	1.59833	2.04036	1.94984	1.67889	0.05234
cl_310436_1	sodium/nucleoside cotransporter 2-like	GO:0005337;GO:0016020;GO:1901642	nucleoside transmembrane transporter activity;membrane;nucleoside transmembrane transport	9.66e-07	-7.76617	2.82152	2.36416	2.14075	1.48432	-0.32533
cl_454194_8	---NA---	GO:0004312;GO:0009058;GO:0016788	fatty acid synthase activity;biosynthetic process;hydrolase activity, acting on ester bonds	9.66e-07	-7.76617	0.09666	2.20514	1.8716	1.65385	-7.76617
cl_42680_1	---NA---			9.7e-07	5.78852	-5.73441	-7.76617	-7.76617	-7.76617	2.18336
cl_269448_3	---NA---			9.7e-07	0.57306	5.64971	6.26437	6.63264	7.44728	-5.4035
cl_472859_2	protein transport protein Sec31A isoform X1			9.75e-07	1.36592	0.95635	-7.76617	2.24668	1.70617	0.83819
cl_165681_1	---NA---			9.77e-07	5.97971	-7.76617	-7.76617	-7.76617	-6.85443	1.6406
cl_100282_8	histone-lysine N-methyltransferase SETMAR-like			1.01e-06	-6.08716	3.61045	3.84138	4.37975	3.82779	-1.17745
cl_35781_1	Angiopoietin-1 receptor	GO:0005515	protein binding	1.03e-06	-1.61373	2.54531	4.21121	4.47152	5.72446	-6.27995
cl_390989_25	---NA---			1.09e-06	4.38823	-7.76617	-7.76617	-7.76617	-7.10755	-0.05744
cl_120951_1	uncharacterized protein LOC111866212	GO:0016021	integral component of membrane	1.11e-06	6.98706	5.82291	4.41322	3.89883	3.75557	6.69075
cl_129555_8	cytochrome P450 6j1-like	GO:0005506;GO:0016705;GO:0020037;GO:0055114	iron ion binding;oxidoreductase activity, acting on paired donors, with incorporation or reduction of molecular oxygen;heme binding;oxidation-reduction process	1.11e-06	-7.76617	0.6853	1.19668	0.93856	1.6839	-1.42091
cl_489967_11	troponin T	GO:0005861;GO:0006937	troponin complex;regulation of muscle contraction	1.12e-06	10.676	9.0244	8.46316	7.33614	7.08896	9.90805
cl_77043_1	zinc finger protein OZF-like	GO:0003676	nucleic acid binding	1.13e-06	-7.76617	0.92417	0.58054	0.32575	0.78418	1.35466
cl_286057_1	---NA---			1.17e-06	2.76364	-6.44981	-7.76617	-7.76617	-7.76617	2.00889
cl_304336_9	nuclear receptor coactivator 6-like isoform X3			1.18e-06	1.95772	1.68788	2.31778	4.31739	4.60746	2.38534
cl_602208_3	---NA---			1.19e-06	2.11775	1.66613	0.03773	-1.23073	-1.06166	2.42798
cl_306981_10	---NA---			1.21e-06	8.79948	-7.76617	-7.76617	-2.50845	-6.89184	6.69708
cl_224272_1	---NA---			1.23e-06	-7.76617	0.77365	0.27824	0.42722	0.00185	0.10668
cl_205922_10	---NA---			1.25e-06	0.95085	1.33123	-0.09637	-7.76617	-7.02247	1.90879
cl_156998_3	---NA---			1.27e-06	4.70323	-7.76617	-7.76617	-5.99493	-7.76617	1.54948
cl_502830_1	neural-cadherin-like isoform X1	GO:0005509;GO:0005886;GO:0007156;GO:0016021	calcium ion binding;plasma membrane;homophilic cell adhesion via plasma membrane adhesion molecules;integral component of membrane	1.27e-06	4.80603	3.72443	2.22343	1.24239	1.32421	5.51996
cl_288882_4	---NA---			1.27e-06	4.05898	1.93277	1.08216	-1.98279	-7.76617	1.90486
cl_78224_10	---NA---			1.29e-06	-7.76617	3.75161	4.14882	1.92481	2.97579	-0.37135
cl_254456_1	leucine-rich repeat-containing protein 17-like isoform X2	GO:0005515	protein binding	1.32e-06	0.91808	2.5858	2.92578	2.88633	3.13767	1.11931
cl_390989_8	---NA---			1.37e-06	5.72824	-6.52379	-7.76617	-6.64478	-7.76617	1.38311
cl_552194_1	hypothetical protein ASPWEDRAFT_44799	GO:0005576;GO:0006030;GO:0008061	extracellular region;chitin metabolic process;chitin binding	1.43e-06	-7.76617	6.44666	6.16875	3.39861	4.4317	2.12212
cl_832727_31	---NA---			1.44e-06	5.17949	2.92392	2.61108	1.43338	1.57049	5.12075
cl_497756_1	---NA---			1.53e-06	3.12318	1.49424	-0.48001	-7.76617	-6.77102	4.35973
cl_494756_21	---NA---			1.61e-06	5.34001	2.34943	1.0677	1.41515	1.45545	4.73857
cl_325387_2	RNA-directed DNA polymerase from mobile element jockey			1.61e-06	2.23298	2.91536	3.81429	2.45644	2.60411	-0.56385
cl_494430_28	serpin B6-like isoform X1	GO:0005615	extracellular space	1.61e-06	-4.32485	-0.05806	2.11186	1.52936	2.484	-7.76617
cl_24740_3	---NA---			1.65e-06	-7.76617	6.21555	6.37203	3.8856	6.03777	3.31385
cl_474460_1	---NA---			1.66e-06	-7.76617	0.48199	0.21131	0.92104	1.69375	0.99925
cl_139584_7	hypothetical protein ALC53_05119			1.66e-06	-7.76617	4.66516	6.44727	4.87218	5.22897	-5.20021
cl_213557_2	E3 ubiquitin-protein ligase TTC3			1.66e-06	-7.76617	3.37091	3.95578	3.21468	3.37874	-5.35071
cl_473544_1	---NA---			1.66e-06	-7.76617	3.07895	-6.10157	-7.76617	-7.76617	-7.76617
cl_681214_2	Cytochrome P450 4C1	GO:0004497;GO:0005506;GO:0016705;GO:0020037;GO:0055114	monooxygenase activity;iron ion binding;oxidoreductase activity, acting on paired donors, with incorporation or reduction of molecular oxygen;heme binding;oxidation-reduction process	1.75e-06	-7.76617	-4.92072	-6.36474	3.42793	2.55219	-7.76617
cl_807835_3	---NA---			1.76e-06	5.79129	4.95944	3.87263	3.2013	3.06235	5.93718
cl_390989_55	---NA---			1.8e-06	4.87124	-7.76617	-7.76617	-5.91475	-7.76617	1.43159
cl_203120_2	Signal recognition particle 19 kDa protein	GO:0006614;GO:0008312;GO:0048500	SRP-dependent cotranslational protein targeting to membrane;7S RNA binding;signal recognition particle	1.8e-06	-7.76617	-5.96948	0.76505	1.62483	2.19085	-7.76617
cl_657462_1	Glucose dehydrogenase [FAD, quinone]	GO:0016614;GO:0055114	oxidoreductase activity, acting on CH-OH group of donors;oxidation-reduction process	1.82e-06	-0.42159	9.83195	9.95895	8.70829	9.12277	1.50621
cl_27840_2	Histone H2A	GO:0000786;GO:0003677;GO:0005634;GO:0046982	nucleosome;DNA binding;nucleus;protein heterodimerization activity	1.82e-06	8.68344	1.45395	1.45848	1.22426	0.81462	6.72196
cl_728631_1	---NA---			1.82e-06	-7.76617	7.10521	8.10015	4.90181	5.46583	1.49347
cl_90263_6	---NA---			1.84e-06	4.12892	3.05669	1.38397	0.19504	-0.19825	3.81074
cl_381731_6	---NA---			1.84e-06	3.67504	-6.03347	-7.76617	-7.76617	-7.76617	0.04975
cl_121931_1	WAP four-disulfide core domain protein 2-like	GO:0005576;GO:0030414	extracellular region;peptidase inhibitor activity	1.85e-06	2.32328	5.45624	6.59159	5.93674	6.79132	3.38542
cl_84655_5	syntaxin-1A isoform X1	GO:0000149;GO:0016021;GO:0017157	SNARE binding;integral component of membrane;regulation of exocytosis	1.92e-06	3.77179	2.76093	1.15018	-0.57649	-0.8161	3.80824
cl_418675_9	hypothetical protein BDFB_010237, partial			1.92e-06	-7.76617	3.21995	4.33852	1.28728	2.84485	-0.86895
cl_406281_4	hypothetical protein B7P43_G16245	GO:0015889;GO:0031419	cobalamin transport;cobalamin binding	1.98e-06	3.29683	2.57302	0.95181	-0.02178	0.15495	3.81223
cl_444554_7	---NA---			2e-06	6.83683	-7.76617	-7.76617	-7.76617	-6.80082	3.62278
cl_148053_3	putative accessory gland protein			2.01e-06	-4.7328	2.80377	2.50857	2.89737	1.83631	-7.76617
cl_832727_8	hypothetical protein ASPWEDRAFT_44799	GO:0005576;GO:0006030;GO:0008061	extracellular region;chitin metabolic process;chitin binding	2.01e-06	-4.59871	6.32301	7.10144	3.78165	5.69134	-7.76617
cl_253567_1	---NA---			2.04e-06	0.87964	0.87049	-0.06666	-7.76617	-6.95545	0.79365
cl_420654_10	major facilitator superfamily domain-containing protein 6	GO:0016021	integral component of membrane	2.04e-06	3.85706	3.29793	1.93428	0.91079	0.78853	3.69563
cl_289878_1	trypsin inhibitor-like	GO:0004867;GO:0010466	serine-type endopeptidase inhibitor activity;negative regulation of peptidase activity	2.04e-06	-7.76617	0.86935	2.43748	0.60927	1.80242	-6.46046
cl_321611_1	transmembrane protease serine 9-like	GO:0004252;GO:0006508	serine-type endopeptidase activity;proteolysis	2.1e-06	-7.76617	5.7978	6.71448	4.73743	5.92097	0.30864
cl_239547_1	---NA---			2.2e-06	3.39795	2.65299	1.02757	0.08956	-0.56568	3.8122
cl_414148_2	neurexin-3 isoform X8			2.2e-06	3.56801	2.35585	1.31166	0.24163	0.44017	3.6369
cl_921245_1	fatty acid synthase-like	GO:0004312;GO:0009058;GO:0016788	fatty acid synthase activity;biosynthetic process;hydrolase activity, acting on ester bonds	2.23e-06	-0.67458	4.79937	5.26267	4.45919	4.33452	0.57959
cl_402792_1	---NA---			2.27e-06	1.20315	1.32104	-4.25306	-7.76617	-7.76617	2.31215
cl_790420_1	---NA---			2.27e-06	-7.76617	3.53977	-7.76617	-7.76617	-6.9204	-7.76617
cl_365714_1	serine protease 48 precursor			2.27e-06	-7.76617	3.80236	3.6882	2.35348	4.50142	-7.76617
cl_299877_1	---NA---			2.31e-06	5.79906	4.66164	3.51039	3.31734	3.11417	6.19716
cl_83238_1	sorbitol dehydrogenase-like			2.33e-06	-7.76617	2.72328	3.80264	1.61709	2.41802	1.40178
cl_472089_1	spermatophylax protein 10	GO:0004089;GO:0008270	carbonate dehydratase activity;zinc ion binding	2.4e-06	-4.27979	3.06636	3.97662	2.29098	2.93592	-7.76617
cl_199537_11	uncharacterized protein CG13380			2.43e-06	-7.76617	-2.34188	0.56341	3.35841	3.37478	-7.76617
cl_333885_3	Kinesin-like protein unc-104	GO:0003777;GO:0005524;GO:0007018;GO:0008017	microtubule motor activity;ATP binding;microtubule-based movement;microtubule binding	2.51e-06	4.28854	3.9537	2.25639	1.50971	1.61633	4.67939
cl_348842_1	---NA---			2.51e-06	-7.76617	0.80033	0.68432	-0.28806	0.73009	-0.44134
cl_469766_1	---NA---			2.51e-06	0.33488	1.16394	-5.77157	-7.76617	-7.76617	1.85251
cl_139584_1	hypothetical protein ALC53_05119			2.53e-06	-4.73241	7.93721	8.09436	6.52422	7.38629	-5.74678
cl_244070_1	Guanine nucleotide exchange factor subunit Rich	GO:0005515;GO:0006886;GO:0034066	protein binding;intracellular protein transport;RIC1-RGP1 guanyl-nucleotide exchange factor complex	2.53e-06	-7.76617	0.61576	0.25165	0.96903	0.41226	1.3773
cl_328521_5	---NA---			2.53e-06	-0.91398	-0.04451	1.19881	2.61024	1.95302	-7.76617
cl_240279_1	chromosome transmission fidelity protein 18 homolog isoform X3			2.53e-06	-7.76617	-0.01646	1.05145	0.56883	0.93914	0.19719
cl_681434_1	---NA---			2.54e-06	-7.76617	5.25514	6.33764	4.14348	4.76164	-0.51275
cl_162103_1	---NA---			2.62e-06	5.31861	-7.76617	-7.76617	-7.76617	-6.85243	0.86357
cl_142359_3	Spliceosome RNA helicase Ddx39b	GO:0003676;GO:0004386;GO:0005524	nucleic acid binding;helicase activity;ATP binding	2.68e-06	5.14565	4.18183	4.23343	3.85048	3.90604	5.56207
cl_51473_2	putative tRNA pseudouridine synthase Pus10	GO:0001522;GO:0003723;GO:0009982	pseudouridine synthesis;RNA binding;pseudouridine synthase activity	2.68e-06	2.81611	1.93746	1.01061	-0.35806	-0.36878	3.1157
cl_276317_3	97 kDa heat shock protein	GO:0005524	ATP binding	2.68e-06	3.13223	4.39923	4.23283	5.01101	5.27861	4.10683
cl_251214_11	---NA---			2.68e-06	-7.76617	5.63805	6.01747	5.47134	6.28344	-4.65214
cl_203081_4	---NA---			2.7e-06	3.60882	2.76283	0.9362	-0.05017	-0.54146	4.0493
cl_921245_3	fatty acid synthase-like	GO:0004312;GO:0009058;GO:0016788	fatty acid synthase activity;biosynthetic process;hydrolase activity, acting on ester bonds	2.7e-06	-5.35377	3.95976	4.32562	3.61058	4.14201	-5.77913
cl_269649_1	---NA---			2.78e-06	0.70502	0.87122	-0.12153	-7.76617	-6.90624	1.70293
cl_107656_17	---NA---			2.84e-06	-7.76617	-7.76617	-3.86738	2.85224	2.29021	-7.76617
cl_428058_1	ATP-binding cassette sub-family A member 3	GO:0005524;GO:0016021;GO:0042626;GO:0055085	ATP binding;integral component of membrane;ATPase activity, coupled to transmembrane movement of substances;transmembrane transport	2.84e-06	-7.76617	3.88267	3.64271	2.0577	2.44555	-0.10515
cl_263794_7	synaptotagmin 1	GO:0005544;GO:0007269;GO:0008021;GO:0016020	calcium-dependent phospholipid binding;neurotransmitter secretion;synaptic vesicle;membrane	2.86e-06	4.41462	3.67177	2.27519	0.78427	0.93555	4.60998
cl_620185_1	---NA---			2.88e-06	-0.59511	2.33917	2.28973	3.83263	3.86129	1.72258
cl_755287_9	ankyrin repeat domain-containing protein	GO:0005515	protein binding	2.88e-06	-7.76617	1.57792	2.66966	0.96714	2.24863	1.20566
cl_490020_11	fasciclin-2 isoform X4			2.88e-06	-7.76617	-0.46497	1.01853	-0.57152	1.04646	-1.94585
cl_333885_4	kinesin-like protein unc-104 isoform X13	GO:0003777;GO:0005524;GO:0007018;GO:0008017	microtubule motor activity;ATP binding;microtubule-based movement;microtubule binding	2.89e-06	4.0473	3.28802	1.57565	1.17478	1.15468	4.35205
cl_178993_1	---NA---			2.92e-06	4.28339	4.06895	2.43764	0.89192	0.01557	3.67517
cl_397602_7	leucine-rich repeat-containing protein 70-like	GO:0005515;GO:0016021	protein binding;integral component of membrane	2.92e-06	5.33997	4.40378	2.26122	1.21078	1.38019	5.60763
cl_86303_15	chondroadherin-like isoform X3	GO:0005515	protein binding	2.95e-06	-7.76617	2.60953	1.82609	-0.0442	0.7295	-0.88514
cl_288882_1	---NA---			3.02e-06	4.65224	3.74736	2.25948	0.28766	0.91991	4.92813
cl_589418_1	G2/mitotic-specific cyclin-A	GO:0005634	nucleus	3.04e-06	1.70174	2.35372	2.87318	4.6346	4.74017	2.55937
cl_406281_1	---NA---			3.05e-06	4.65724	3.74937	2.62022	1.03745	0.91037	4.68897
cl_631070_2	---NA---			3.11e-06	-7.76617	1.59293	2.57893	1.30343	2.72859	0.64247
cl_1064577_4	Probable chitinase 10			3.11e-06	0.61191	7.18093	7.47365	6.02168	6.70864	1.87271
cl_541647_1	---NA---			3.12e-06	-7.76617	-2.9812	0.45305	2.68595	2.82484	-7.76617
cl_390989_50	---NA---			3.15e-06	4.92411	-7.76617	-7.76617	-5.94994	-7.76617	0.39611
cl_440438_4	hypothetical protein C0J52_18213	GO:0016020	membrane	3.26e-06	3.88021	2.52863	1.31822	-0.59293	-0.19966	3.42525
cl_924601_2	aromatic-L-amino-acid decarboxylase-like	GO:0003824	catalytic activity	3.27e-06	-7.76617	1.9339	1.44992	0.29725	2.03842	-0.09331
cl_470197_13	synaptosomal-associated protein 25 isoform X6			3.45e-06	4.24353	4.05505	2.31536	-0.28605	-0.26573	3.99759
cl_501092_6	protein Malvolio isoform X2	GO:0016020;GO:0030001;GO:0046873	membrane;metal ion transport;metal ion transmembrane transporter activity	3.48e-06	-7.76617	2.57743	2.11892	2.34316	2.96152	0.31267
cl_373198_13	putative fatty acyl-CoA reductase CG5065	GO:0006629;GO:0016021;GO:0055114;GO:0080019;GO:0102965	lipid metabolic process;integral component of membrane;oxidation-reduction process;fatty-acyl-CoA reductase (alcohol-forming) activity;alcohol-forming fatty acyl-CoA reductase activity	3.6e-06	-7.76617	2.04902	0.04269	1.23273	1.01878	1.04213
cl_139584_4	hypothetical protein ALC53_05119			3.66e-06	-0.16838	5.16294	6.35081	5.33882	5.11825	-1.45811
cl_63013_1	---NA---			3.73e-06	5.19336	-6.44669	-6.16751	-7.76617	-7.76617	1.45351
cl_651116_16	---NA---			3.86e-06	3.38431	-7.76617	-7.76617	-7.76617	-6.91467	1.79306
cl_211803_2	---NA---			3.86e-06	3.19821	2.80909	1.29643	-0.65371	-0.1719	3.96748
cl_831514_1	hypothetical protein B7P43_G11267			3.86e-06	3.2749	4.96596	6.37605	6.90104	7.27925	3.18977
cl_880377_8	---NA---			3.89e-06	-7.76617	-5.79074	-7.76617	1.36907	1.60795	-7.76617
cl_175465_4	otopetrin-2-like isoform X4	GO:0016021	integral component of membrane	3.92e-06	5.86964	4.00216	2.98174	2.07449	2.03139	6.08293
cl_134791_1	---NA---			3.94e-06	5.74909	-3.99322	-7.76617	-7.76617	-7.76617	2.28467
cl_93305_9	hypothetical protein C0J52_11076	GO:0003676	nucleic acid binding	3.95e-06	3.55942	2.63878	1.07038	-1.57411	-2.00437	3.4399
cl_152482_2	putative cytochrome P450 6a14	GO:0005506;GO:0016705;GO:0020037;GO:0055114	iron ion binding;oxidoreductase activity, acting on paired donors, with incorporation or reduction of molecular oxygen;heme binding;oxidation-reduction process	3.95e-06	-7.76617	3.89332	4.35517	1.42459	3.33413	-0.41264
cl_285097_1	---NA---			4.06e-06	0.17704	1.48381	3.11668	3.82632	3.75974	-5.90998
cl_86337_3	---NA---			4.06e-06	5.24516	4.57508	3.09226	2.39553	2.24877	5.58344
cl_916758_1	---NA---			4.07e-06	-7.76617	-7.76617	-7.76617	2.45995	2.83402	-7.76617
cl_86337_1	---NA---			4.16e-06	4.63692	4.08662	2.98198	2.13642	1.81901	5.24095
cl_357116_10	inter-alpha-trypsin inhibitor heavy chain H3-like isoform X1			4.18e-06	-7.76617	1.99035	2.3811	1.96857	2.0916	-6.06055
cl_330553_20	---NA---			4.29e-06	3.00737	2.70127	0.33968	-1.77128	-1.1008	2.62174
cl_43772_8	---NA---			4.48e-06	1.7282	2.76258	3.00683	3.92473	4.05249	2.51526
cl_152153_1	---NA---			4.48e-06	3.30911	2.56584	0.47345	-0.71754	-0.01164	3.50762
cl_482275_1	helicase POLQ-like isoform X2	GO:0097159;GO:1901363	organic cyclic compound binding;heterocyclic compound binding	4.5e-06	-7.76617	-0.12047	0.08764	0.05398	0.51538	-0.95811
cl_167429_1	---NA---			4.5e-06	-7.76617	0.27377	-0.882	0.13056	0.87181	-0.84727
cl_371727_1	ankyrin repeat-containing protein	GO:0005515	protein binding	4.52e-06	0.37316	2.43553	3.28021	3.21013	3.28916	-0.9583
cl_755287_12	Putative nuclease HARBI1			4.52e-06	-7.76617	1.89308	1.28988	0.29247	0.33874	-0.36684
cl_214913_2	---NA---			4.52e-06	2.81345	1.73421	-1.20926	-7.76617	-6.21346	3.68698
cl_178336_1	---NA---			4.52e-06	-7.76617	1.1844	1.49157	1.75039	1.98952	1.84359
cl_724950_6	Sodium-coupled monocarboxylate transporter 1	GO:0016020;GO:0022857;GO:0055085	membrane;transmembrane transporter activity;transmembrane transport	4.55e-06	-7.76617	2.11514	2.24849	0.8292	0.99859	-0.47105
cl_651240_7	---NA---			4.66e-06	3.28754	3.37902	2.5498	1.68747	1.73099	4.05991
cl_568593_1	Cytochrome b5-related protein	GO:0006629;GO:0016020	lipid metabolic process;membrane	4.66e-06	1.69074	3.85654	5.12274	4.50731	4.24195	1.224
cl_162145_1	---NA---			4.66e-06	-7.76617	2.12733	2.34512	2.00872	1.56721	0.01205
cl_606090_4	neuroendocrine protein 7B2 isoform X1	GO:0007218;GO:0030141	neuropeptide signaling pathway;secretory granule	4.68e-06	4.55748	4.62817	2.52986	1.02653	1.3761	4.27263
cl_104475_1	---NA---			4.68e-06	-7.76617	1.18025	0.46239	-0.40175	-0.1794	0.58686
cl_505891_3	serine protease 49 precursor	GO:0004252;GO:0006508	serine-type endopeptidase activity;proteolysis	4.69e-06	-4.99566	3.16961	4.01018	2.41129	3.54166	-7.76617
cl_119607_1	---NA---			4.74e-06	-7.76617	-2.16225	1.55511	2.39919	3.0276	-7.76617
cl_219434_1	---NA---			4.84e-06	5.78915	-7.76617	-7.76617	-7.76617	-6.76852	0.62903
cl_63314_17	PREDICTED: uncharacterized protein LOC108557326 isoform X2			4.92e-06	2.81596	2.23585	0.95252	-2.02882	-1.88416	3.51243
cl_288989_1	---NA---			4.96e-06	5.11798	-7.76617	-7.76617	-7.76617	-7.76617	-2.15664
cl_289567_15	---NA---			4.96e-06	-7.76617	2.93417	3.39236	1.62001	1.7585	-0.51946
cl_409337_5	hypothetical protein C0J52_18658			5.04e-06	-7.76617	2.68056	2.3313	0.5303	1.43952	-1.03082
cl_371849_1	WD repeat-containing protein 26 isoform X2	GO:0005515	protein binding	5.19e-06	-4.94608	0.44947	0.2578	3.51965	3.64984	-1.25854
cl_477622_1	---NA---			5.21e-06	4.20886	-6.01256	-7.76617	-7.76617	-7.76617	2.45425
cl_566158_18	---NA---			5.24e-06	-0.72216	6.24567	6.1267	5.69752	6.08922	-0.4271
cl_357116_1	zinc metalloproteinase nas-13-like	GO:0004222;GO:0006508;GO:0046872	metalloendopeptidase activity;proteolysis;metal ion binding	5.24e-06	-7.76617	6.69107	7.42376	4.21023	4.30135	1.39639
cl_378455_1	trithorax group protein osa-like			5.24e-06	-7.76617	0.25423	-0.89044	0.86839	1.21722	1.08929
cl_101129_4	---NA---			5.24e-06	5.16025	-7.76617	-7.76617	-7.76617	-6.80168	0.44887
cl_308427_1	carcinine transporter	GO:0016021;GO:0022857;GO:0055085	integral component of membrane;transmembrane transporter activity;transmembrane transport	5.26e-06	-7.76617	-0.17688	0.40517	0.46216	1.12041	0.46708
cl_505891_13	---NA---			5.35e-06	3.45426	2.88322	0.92371	-0.68807	-0.33416	3.8029
cl_472608_33	---NA---			5.35e-06	4.62556	-5.66129	-7.76617	-7.76617	-7.76617	1.74953
cl_81313_10	AT-rich interactive domain-containing protein 5B-like			5.35e-06	-2.25593	0.3125	0.68416	1.01336	0.97917	-0.18725
cl_269448_1	---NA---			5.38e-06	-0.93436	5.51973	5.88174	5.5106	6.30391	-0.93748
cl_439871_3	---NA---			5.47e-06	-7.76617	0.61539	1.35819	0.99811	0.95838	0.48342
cl_63314_33	---NA---			5.47e-06	5.94002	-3.91374	-7.76617	-7.76617	-7.76617	1.57147
cl_168505_3	---NA---			5.57e-06	5.39679	-4.03844	-7.76617	-7.76617	-7.76617	1.42026
cl_595291_6	---NA---			5.59e-06	-7.76617	3.46465	1.9676	1.2193	1.54919	-0.37716
cl_148527_5	---NA---			5.66e-06	5.55402	0.34229	0.40042	-0.03028	-0.69574	5.79284
cl_505404_1	---NA---			5.66e-06	-7.76617	-7.76617	-5.7606	1.43424	1.38884	-7.76617
cl_141871_1	---NA---			5.66e-06	4.33991	4.66954	3.28626	1.94831	1.94181	5.02647
cl_828084_25	---NA---			5.84e-06	5.85119	-6.44716	-6.16798	-7.76617	-7.76617	1.87874
cl_57918_20	---NA---			6.15e-06	5.53431	-5.52071	-7.76617	-7.76617	-7.76617	4.24918
cl_267177_3	enzymatic polyprotein, putative	GO:0006807;GO:0016740;GO:0043170;GO:0044238	nitrogen compound metabolic process;transferase activity;macromolecule metabolic process;primary metabolic process	6.4e-06	3.28813	1.35099	0.54828	-0.5442	-0.21897	3.48339
cl_285214_3	fructose 1,6-bisphosphate aldolase	GO:0004332;GO:0006096	fructose-bisphosphate aldolase activity;glycolytic process	6.5e-06	7.69396	6.1371	4.59718	2.77066	2.68157	7.33457
cl_663103_2	---NA---			6.5e-06	-5.20483	5.85453	5.40947	5.16911	5.36306	0.7793
cl_736717_2	BTB/POZ domain-containing protein 6-B-like	GO:0005515	protein binding	6.64e-06	0.17489	4.15466	4.22165	4.24923	4.5521	-0.885
cl_381648_1	---NA---			6.7e-06	2.84886	1.32777	-3.72553	-7.76617	-7.76617	2.22542
cl_570747_1	---NA---			6.86e-06	-7.76617	2.2954	1.34119	1.44012	1.3533	0.36395
cl_355159_2	---NA---			6.86e-06	-7.76617	0.63818	1.14814	1.56982	1.39756	2.06352
cl_126589_2	TPR-containing protein DDB_G0280363	GO:0005515	protein binding	6.86e-06	3.70461	2.9328	0.90403	-1.00584	-0.95609	3.42595
cl_194006_11	---NA---			7.18e-06	4.95544	-7.76617	-7.76617	-7.76617	-7.76617	-2.08501
cl_522008_6	---NA---			7.3e-06	2.67285	2.43947	0.3999	-0.97217	-1.00942	3.01492
cl_337043_5	---NA---			7.51e-06	4.66102	-7.76617	-7.76617	-7.76617	-7.76617	-2.145
cl_27840_1	histone H2B	GO:0000786;GO:0003677;GO:0005634;GO:0046982	nucleosome;DNA binding;nucleus;protein heterodimerization activity	7.51e-06	7.83124	1.31998	1.94928	0.51568	1.42886	6.98887
cl_545983_8	---NA---			7.51e-06	2.89834	2.78357	1.15648	-1.12152	-0.90703	2.95209
cl_358142_3	tropomyosin 1			7.51e-06	4.44536	3.96231	3.59067	1.94717	1.63261	4.82834
cl_142691_1	lectin-related protein			7.59e-06	0.22938	1.30815	2.91818	1.97222	3.65777	-7.76617
cl_585915_3	Sodium-independent sulfate anion transporter	GO:0008271;GO:0016021;GO:1902358	secondary active sulfate transmembrane transporter activity;integral component of membrane;sulfate transmembrane transport	7.67e-06	-7.76617	3.9286	1.97089	1.54982	2.2804	0.45797
cl_362172_5	---NA---			7.78e-06	5.20693	-7.76617	-7.76617	-7.76617	-7.76617	-1.93932
cl_288704_3	---NA---			7.84e-06	-7.76617	2.13804	2.44505	2.75263	2.96148	-5.20949
cl_408311_7	protein TRC8 homolog	GO:0016021	integral component of membrane	7.84e-06	-0.08262	2.65396	2.77684	3.03859	2.92359	0.70404
cl_276317_6	---NA---			8.03e-06	3.59874	3.7898	1.81374	-0.59643	-0.09887	3.66144
cl_175318_1	---NA---			8.03e-06	2.6254	2.27607	0.48679	-1.69095	-1.91985	3.36045
cl_298683_1	---NA---			8.07e-06	2.44738	3.48009	1.26563	-0.92598	-1.01147	2.83928
cl_682736_1	RNA-directed DNA polymerase from mobile element jockey			8.14e-06	7.39489	1.18833	0.14138	-0.04858	0.02319	4.11558
cl_341493_1	maternal effect protein oskar			8.16e-06	-1.30582	0.04622	1.3266	2.61976	2.59974	0.37269
cl_279380_1	---NA---			8.33e-06	5.16764	3.52898	2.20369	0.71354	0.85538	4.87297
cl_750095_1	---NA---			8.36e-06	-7.76617	-7.76617	-1.19951	2.08981	1.7742	-7.76617
cl_443099_18	---NA---			8.36e-06	5.30906	-7.76617	-7.76617	-7.76617	-7.76617	-1.84095
cl_221791_2	---NA---			8.36e-06	4.6747	3.14427	1.59678	0.66387	0.7389	5.21916
cl_368315_1	zinc finger protein 226-like	GO:0003676;GO:0005634;GO:0008270	nucleic acid binding;nucleus;zinc ion binding	8.36e-06	-0.81037	0.74164	1.13433	2.70537	2.61297	-0.57119
cl_697_3	---NA---			8.36e-06	5.62841	-7.76617	-7.76617	-7.76617	-7.76617	-1.72874
cl_240654_1	---NA---			8.45e-06	1.59909	-7.76617	-6.40327	-7.76617	-7.18879	1.06686
cl_168505_4	---NA---			8.49e-06	5.44718	-7.76617	-7.76617	-7.76617	-7.76617	-1.74325
cl_639700_1	---NA---	GO:0008083;GO:0016020	growth factor activity;membrane	8.5e-06	-7.76617	2.05912	2.60494	1.62168	3.13665	-5.42834
cl_275102_2	acyl-CoA desaturase 1-like isoform X2			8.58e-06	4.1079	-1.86201	-7.76617	-7.76617	-7.05759	2.65879
cl_469562_1	---NA---			8.63e-06	4.46268	2.55972	2.02805	0.52557	0.18872	3.98288
cl_189581_1	---NA---	GO:0005102	signaling receptor binding	8.69e-06	-7.76617	1.51857	1.48601	0.38457	0.90602	0.26586
cl_934947_2	---NA---			8.7e-06	2.8003	3.34752	-0.49116	1.7608	1.88826	-7.76617
cl_546423_2	glucosylceramidase isoform X2	GO:0004348;GO:0006665	glucosylceramidase activity;sphingolipid metabolic process	8.8e-06	-7.76617	6.40046	7.39584	4.03385	4.21155	-0.2541
cl_390989_51	---NA---			8.84e-06	4.56502	-7.76617	-7.76617	-7.76617	-7.76617	-2.1005
cl_178408_2	---NA---			8.9e-06	3.55397	1.12195	-1.18133	-4.88289	-7.12129	3.04408
cl_377016_1	---NA---			9.01e-06	-7.76617	0.91379	1.93658	1.48373	2.01984	-3.57438
cl_277251_4	---NA---			9.06e-06	4.19631	-7.76617	-7.76617	-7.76617	-7.76617	-2.3639
cl_345272_3	tankyrase-1-like isoform X1	GO:0005515	protein binding	9.09e-06	-7.76617	-2.91038	-1.31251	1.56479	0.64789	-7.76617
cl_61876_10	---NA---			9.13e-06	5.03297	-7.76617	-5.50134	-7.76617	-7.76617	1.14029
cl_432978_9	Cytochrome P450 9e2	GO:0005506;GO:0016020;GO:0016705;GO:0020037;GO:0043231;GO:0055114	iron ion binding;membrane;oxidoreductase activity, acting on paired donors, with incorporation or reduction of molecular oxygen;heme binding;intracellular membrane-bounded organelle;oxidation-reduction process	9.15e-06	-1.7662	3.37311	3.44465	2.93018	3.35287	-0.12326
cl_507146_1	SWI/SNF-related matrix-associated actin-dependent regulator of chromatin subfamily B member 1	GO:0000228;GO:0006338	nuclear chromosome;chromatin remodeling	9.16e-06	1.29824	0.86425	1.56396	3.23865	3.24565	1.71902
cl_309114_13	---NA---			9.19e-06	5.02116	-7.76617	-7.76617	-7.76617	-7.76617	-1.87966
cl_266008_9	Tigger transposable element-derived protein 4			9.89e-06	3.02384	2.3317	0.8978	0.56425	0.26156	3.82291
cl_918682_1	---NA---			1.01e-05	7.59421	-1.53639	-5.93573	-7.76617	-7.76617	4.70141
cl_251214_36	---NA---			1.02e-05	-7.76617	1.21893	2.99083	2.67615	3.3773	-5.5428
cl_494578_1	apolipophorins			1.03e-05	-7.76617	0.8913	1.02254	2.71507	2.64885	-5.41233
cl_111598_1	---NA---			1.03e-05	4.57301	-7.76617	-7.76617	-7.76617	-7.76617	-2.05274
cl_134616_4	---NA---			1.03e-05	3.61595	2.84534	0.8123	-1.83333	-2.95916	4.24675
cl_711331_1	---NA---			1.04e-05	-7.76617	4.35743	-7.76617	-7.76617	-6.68132	-7.76617
cl_118595_24	---NA---			1.04e-05	4.65698	-7.76617	-7.76617	-7.76617	-7.76617	-5.09266
cl_588669_3	Tubulin alpha-1 chain	GO:0003924;GO:0005200;GO:0005525;GO:0005737;GO:0005874;GO:0007010;GO:0007017	GTPase activity;structural constituent of cytoskeleton;GTP binding;cytoplasm;microtubule;cytoskeleton organization;microtubule-based process	1.05e-05	9.25269	7.32901	6.59357	6.69715	6.77323	8.55846
cl_139584_5	PREDICTED: uncharacterized protein LOC108685816			1.05e-05	-4.74703	3.53999	5.30618	5.06792	5.49413	-5.87738
cl_117672_4	Angiopoietin-1 receptor	GO:0005515	protein binding	1.07e-05	2.63982	3.31945	4.3006	4.6665	5.47204	2.50967
cl_839115_38	protein HEG-like			1.07e-05	-7.76617	-5.85222	-0.17968	2.2392	1.1104	-7.76617
cl_264176_1	---NA---			1.07e-05	6.20993	-7.76617	-7.76617	-7.76617	-7.76617	-1.24409
cl_4325_1	---NA---			1.08e-05	-7.76617	-0.05688	-0.14595	0.5704	0.10627	0.65106
cl_451296_13	---NA---			1.09e-05	2.01648	-7.76617	-7.76617	-7.76617	-6.9612	-0.72991
cl_108517_2	---NA---			1.11e-05	-7.76617	3.53254	3.08243	1.59372	2.3851	-5.94694
cl_820394_1	facilitated trehalose transporter Tret1-2 homolog	GO:0016021;GO:0022857;GO:0055085	integral component of membrane;transmembrane transporter activity;transmembrane transport	1.13e-05	-7.76617	0.03648	0.53805	1.26912	2.20476	-5.99341
cl_639892_8	hypothetical protein C0J52_28360, partial	GO:0005515	protein binding	1.13e-05	-7.76617	0.62194	0.96724	0.82068	0.93065	-0.54886
cl_223426_3	protein transport protein SFT2	GO:0015031;GO:0016021;GO:0016192	protein transport;integral component of membrane;vesicle-mediated transport	1.14e-05	-0.3547	1.45206	2.28913	2.80917	2.81626	-0.20481
cl_251214_24	---NA---			1.15e-05	-7.76617	2.36366	4.3828	3.7075	4.68617	-4.80482
cl_43557_1	---NA---			1.16e-05	5.06189	-7.76617	-7.76617	-7.76617	-7.76617	-1.74372
cl_1113509_1	---NA---			1.16e-05	8.23105	-7.76617	-7.76617	-4.54427	-6.87542	5.38934
cl_70183_1	---NA---			1.17e-05	5.15263	-7.76617	-7.76617	-7.76617	-7.76617	-1.68492
cl_158637_3	modular serine protease-like	GO:0004252;GO:0006508	serine-type endopeptidase activity;proteolysis	1.17e-05	-7.76617	-4.74807	-1.15328	2.04722	1.62345	-7.76617
cl_209675_1	acyl-CoA Delta(11) desaturase-like	GO:0004768;GO:0006636;GO:0016021;GO:0055114	stearoyl-CoA 9-desaturase activity;unsaturated fatty acid biosynthetic process;integral component of membrane;oxidation-reduction process	1.19e-05	-4.50864	2.41672	3.7165	5.19014	5.40616	-5.88027
cl_719087_2	---NA---			1.21e-05	5.35982	-7.76617	-7.76617	-7.76617	-7.76617	-1.57168
cl_298607_1	myotubularin-related protein 9			1.21e-05	4.99815	4.18874	3.70594	3.56777	3.67795	4.81954
cl_40090_1	---NA---			1.24e-05	3.00943	2.31026	0.65858	-1.27692	-1.14528	4.16254
cl_437838_5	---NA---			1.24e-05	5.59083	-4.92575	-7.76617	-6.27639	-7.76617	1.62857
cl_304336_17	nuclear receptor coactivator 6-like isoform X3			1.24e-05	0.74532	0.73581	1.55818	3.90801	3.67599	0.88855
cl_1102261_9	excitatory amino acid transporter-like	GO:0015293;GO:0016021;GO:0055085	symporter activity;integral component of membrane;transmembrane transport	1.24e-05	6.23392	5.05097	2.80407	-0.40227	0.15024	5.17701
cl_26013_2	---NA---			1.24e-05	-7.76617	1.14772	1.57936	0.83643	1.06436	-6.46926
cl_390989_32	---NA---			1.24e-05	5.3686	-7.76617	-7.76617	-7.76617	-7.76617	-1.54173
cl_116192_1	---NA---			1.25e-05	2.30461	2.2465	0.84828	-0.32594	-0.30385	3.73784
cl_71282_1	putative thiamine transporter SLC35F3 isoform X3	GO:0016021	integral component of membrane	1.26e-05	2.55984	2.32573	1.35446	0.13369	0.02268	3.22447
cl_480492_1	---NA---			1.28e-05	4.88979	2.67657	1.18799	0.45249	1.20488	4.84684
cl_683284_7	---NA---			1.28e-05	2.68815	-0.02196	-2.65916	-6.42469	-7.76617	2.57702
cl_100282_4	---NA---			1.28e-05	-5.18253	3.92519	4.66677	5.29123	4.38445	-5.33242
cl_47569_1	endothelin-converting enzyme homolog isoform X2	GO:0004222;GO:0006508;GO:0016021	metalloendopeptidase activity;proteolysis;integral component of membrane	1.28e-05	4.5328	3.37923	3.0349	1.67046	1.89291	4.39966
cl_332382_1	ankyrin repeat domain containing protein	GO:0005515	protein binding	1.28e-05	-7.76617	3.94737	5.39617	3.17987	5.27429	-5.69887
cl_474543_1	Band 7 protein AGAP004871	GO:0016021	integral component of membrane	1.28e-05	3.77373	3.12046	2.95429	1.47547	1.23369	4.24755
cl_211471_7	---NA---			1.28e-05	-7.76617	1.16056	1.3582	-0.48881	-0.02666	0.22111
cl_300602_1	E3 ubiquitin-protein ligase sina-like isoform X2	GO:0005515;GO:0005634;GO:0006511;GO:0007275	protein binding;nucleus;ubiquitin-dependent protein catabolic process;multicellular organism development	1.28e-05	-7.76617	3.50527	2.57613	2.3454	2.85798	-5.34644
cl_223846_1	---NA---			1.28e-05	4.76215	-7.76617	-7.76617	-7.76617	-7.76617	-1.76891
cl_131885_1	pleiotrophin-like protein	GO:0007165;GO:0008083	signal transduction;growth factor activity	1.29e-05	7.42513	5.82241	3.86335	2.21318	2.63687	6.61294
cl_202161_6	sorting nexin-13-like isoform X3	GO:0035091	phosphatidylinositol binding	1.29e-05	0.12693	0.103	0.94082	2.09022	2.20154	1.04473
cl_515777_20	---NA---			1.29e-05	4.3189	-7.76617	-7.76617	-7.76617	-7.76617	-2.06873
cl_259944_5	---NA---			1.3e-05	5.4805	-6.10758	-7.76617	-6.22856	-7.76617	1.63946
cl_327376_1	---NA---			1.3e-05	2.7316	3.73667	2.49732	-0.21322	0.0597	3.38956
cl_477151_1	---NA---			1.3e-05	-7.76617	-4.36558	-6.1677	2.94803	2.48583	-7.76617
cl_213558_1	---NA---			1.31e-05	6.26802	5.76932	4.80959	3.76319	3.80036	6.85636
cl_63314_32	---NA---			1.31e-05	5.97263	-7.76617	-7.76617	-7.76617	-7.76617	-1.16244
cl_585510_1	slit homolog 1 protein isoform X2	GO:0005515	protein binding	1.36e-05	-0.77355	2.18422	2.04869	0.90017	2.88296	-6.10373
cl_538234_19	---NA---			1.37e-05	5.88273	-7.76617	-7.76617	-7.76617	-7.76617	-1.17101
cl_34137_3	calnexin-like isoform X2	GO:0005509;GO:0005783;GO:0006457;GO:0016021;GO:0051082	calcium ion binding;endoplasmic reticulum;protein folding;integral component of membrane;unfolded protein binding	1.39e-05	2.47953	4.69506	5.98974	6.05046	6.07029	3.35703
cl_520475_1	trehalose-6-phosphate synthase	GO:0003824;GO:0005992	catalytic activity;trehalose biosynthetic process	1.4e-05	1.09261	4.16731	4.77395	5.2264	5.27615	1.71398
cl_939069_1	---NA---			1.41e-05	-7.76617	-7.76617	-7.76617	4.33829	4.11448	-3.15945
cl_8_1	---NA---			1.41e-05	5.68138	-7.76617	-7.76617	-7.76617	-7.76617	-1.25554
cl_179978_1	beta-amyloid-like protein	GO:0008201;GO:0016021;GO:0046914	heparin binding;integral component of membrane;transition metal ion binding	1.42e-05	5.17324	4.43379	3.51847	3.07826	2.88489	5.84997
cl_825451_19	Transferrin	GO:0005615;GO:0006811;GO:0046872;GO:0055072	extracellular space;ion transport;metal ion binding;iron ion homeostasis	1.43e-05	0.58865	6.0625	6.13251	7.77465	7.70204	3.56381
cl_101146_1	---NA---			1.44e-05	4.58929	-7.76617	-7.76617	-7.76617	-7.76617	-1.73932
cl_494756_8	---NA---			1.44e-05	7.3403	4.56853	4.37084	3.13791	3.77056	6.66689
cl_299809_5	hypothetical protein C0J52_13719			1.45e-05	-7.76617	3.94118	4.40509	-0.6884	1.96776	-7.76617
cl_709877_1	Cytochrome P450 4C1	GO:0005506;GO:0016705;GO:0020037;GO:0055114	iron ion binding;oxidoreductase activity, acting on paired donors, with incorporation or reduction of molecular oxygen;heme binding;oxidation-reduction process	1.45e-05	1.84356	3.2538	4.00464	5.09336	4.98313	1.14636
cl_465242_1	SWI/SNF complex subunit SMARCC2	GO:0005634	nucleus	1.46e-05	-7.76617	-1.5773	-0.74299	2.07795	2.11604	-5.97317
cl_683241_1	lysosomal acid glucosylceramidase	GO:0008152;GO:0016787	metabolic process;hydrolase activity	1.46e-05	-7.76617	6.35292	7.62767	4.39509	4.46315	1.90903
cl_460836_2	---NA---			1.48e-05	-7.76617	-7.76617	-2.75439	0.68293	0.57258	-7.76617
cl_1014939_4	ejaculatory bulb-specific protein 3-like	GO:0016021	integral component of membrane	1.48e-05	2.04481	-3.80931	-7.76617	-7.76617	-7.76617	2.62883
cl_677807_1	---NA---			1.51e-05	-7.76617	-7.76617	-6.23233	1.89094	2.11481	-7.76617
cl_269448_9	---NA---			1.51e-05	-1.88132	0.4996	0.60268	2.20879	2.45566	-0.31798
cl_796194_9	---NA---			1.51e-05	-7.76617	-7.76617	-7.76617	-0.68189	1.5849	-7.76617
cl_356168_2	---NA---			1.53e-05	2.69325	2.49054	0.4065	-2.18734	-2.05251	2.99416
cl_505422_1	nicotinic acetylcholine receptor beta 1 subunit	GO:0004888;GO:0005887;GO:0022848;GO:0030054;GO:0034220;GO:0043005;GO:0045211;GO:0060079	transmembrane signaling receptor activity;integral component of plasma membrane;acetylcholine-gated cation-selective channel activity;cell junction;ion transmembrane transport;neuron projection;postsynaptic membrane;excitatory postsynaptic potential	1.53e-05	2.51378	1.58417	-0.88094	-1.76268	-1.25498	3.00996
cl_736717_20	BTB/POZ domain-containing protein 6-B-like	GO:0005515	protein binding	1.53e-05	-7.76617	3.74481	3.93012	3.78671	4.80634	-4.70536
cl_532254_2	---NA---			1.56e-05	-4.31982	-7.76617	-2.88326	1.4558	1.88618	-7.76617
cl_324623_3	---NA---			1.58e-05	0.35081	1.71923	1.66461	1.82357	-6.85091	-0.19908
cl_390989_39	---NA---			1.61e-05	4.50929	-7.76617	-7.76617	-7.76617	-7.76617	-1.79011
cl_562947_6	mucin-5AC-like isoform X2			1.62e-05	-7.76617	-4.25329	0.53268	2.60396	2.24356	-7.76617
cl_257744_1	Hemolymph lipopolysaccharide-binding protein			1.62e-05	-7.76617	5.97855	6.31803	4.49975	5.45816	-5.04895
cl_246100_12	---NA---			1.63e-05	5.46874	-7.76617	-7.76617	-7.76617	-7.76617	-1.26282
cl_464801_9	UDP-glucuronosyltransferase-like isoform X1	GO:0016758	transferase activity, transferring hexosyl groups	1.63e-05	-7.76617	1.40701	1.034	1.27383	1.38163	-0.80433
cl_396485_1	---NA---			1.63e-05	-7.76617	-0.05325	0.40016	0.68417	0.99404	-0.32985
cl_222474_1	leucine-rich repeat-containing protein 58	GO:0005515	protein binding	1.63e-05	0.66787	3.17331	5.03383	4.22533	4.47232	-0.27389
cl_69881_1	---NA---			1.63e-05	4.38766	2.86849	1.68894	1.53186	1.10418	4.36586
cl_858837_22	---NA---			1.66e-05	4.53809	-7.76617	-7.76617	-7.76617	-7.76617	-1.79597
cl_60413_1	---NA---			1.66e-05	5.01681	-7.76617	-7.76617	-7.76617	-7.76617	-1.56083
cl_320297_1	putative polyprotein	GO:0003723;GO:0003724;GO:0003968;GO:0006351	RNA binding;RNA helicase activity;RNA-directed 5'-3' RNA polymerase activity;transcription, DNA-templated	1.66e-05	-7.76617	6.32152	-7.76617	-6.04969	-2.85027	-6.7889
cl_328970_8	---NA---			1.67e-05	5.67116	-7.76617	-7.76617	-7.76617	-7.76617	-1.11683
cl_269835_2	---NA---			1.69e-05	-7.76617	4.7255	-7.76617	-5.15342	-7.76617	-7.76617
cl_849031_1	---NA---			1.7e-05	-7.76617	-4.13064	-1.05673	5.54589	5.78593	-7.76617
cl_168035_1	---NA---			1.7e-05	2.58362	2.44181	0.35443	-1.14739	-0.99393	2.45261
cl_489809_1	protein patched isoform X1	GO:0008158;GO:0016021	hedgehog receptor activity;integral component of membrane	1.7e-05	3.95957	2.82865	2.00536	0.61709	1.01869	4.52578
cl_425775_1	---NA---			1.72e-05	7.12778	0.61654	-5.91091	-7.76617	-6.77681	3.36
cl_556492_1	---NA---			1.73e-05	-7.76617	2.9493	2.10697	2.81432	3.12313	-5.15226
cl_289915_2	---NA---			1.77e-05	-7.76617	0.63586	1.47922	0.80205	0.88027	0.89084
cl_807126_6	---NA---			1.79e-05	7.60806	6.48398	6.04951	5.54616	5.54196	7.10159
cl_85033_9	phosphatidylinositol phosphatase PTPRQ-like isoform X3			1.79e-05	-7.76617	0.45288	1.67431	0.89472	1.2408	-5.88309
cl_451296_17	---NA---			1.8e-05	5.69086	-7.76617	-7.76617	-7.76617	-7.76617	-1.07996
cl_65592_2	---NA---			1.81e-05	5.64497	-7.76617	-7.76617	-7.76617	-7.76617	-1.07089
cl_25856_2	integrin alpha-PS5-like isoform X1	GO:0007155;GO:0008305	cell adhesion;integrin complex	1.88e-05	-0.17055	2.06239	2.48047	2.53901	3.00728	0.26215
cl_450939_1	---NA---			1.88e-05	8.41312	1.45084	-7.76617	-5.85786	-6.77658	3.78045
cl_366262_1	ankyrin repeat domain-containing protein	GO:0005515	protein binding	1.89e-05	-2.05248	5.28698	6.2924	4.28568	5.74758	-0.79328
cl_678905_6	---NA---			1.9e-05	6.00928	-7.76617	-7.76617	-7.76617	-7.76617	-0.99488
cl_1026892_2	hemolymph juvenile hormone binding protein			1.9e-05	-4.36806	5.12713	3.37724	5.43046	6.29429	-1.49487
cl_843888_43	hemolymph lipopolysaccharide-binding protein-like			1.93e-05	-0.95677	-4.44951	2.00902	2.84682	2.80978	-7.76617
cl_288121_20	UNC93-like protein	GO:0016021	integral component of membrane	1.93e-05	-7.76617	2.95203	1.65689	1.02048	1.27199	-0.33108
cl_234829_1	---NA---			1.96e-05	-7.76617	-7.76617	-7.76617	-0.86606	0.86067	-7.76617
cl_631940_1	---NA---			1.96e-05	-7.76617	5.56137	5.63484	4.74678	5.8596	-4.28117
cl_294605_3	---NA---			1.97e-05	-7.76617	7.91183	7.68351	6.44911	7.50515	-2.04389
cl_432630_9	proto-oncogene tyrosine-protein kinase ROS isoform X2			1.97e-05	2.21373	2.17271	1.67494	0.98661	0.79738	2.93001
cl_148527_47	---NA---			1.98e-05	4.67146	0.06923	0.0633	0.0618	-0.99448	4.83182
cl_208091_4	transmembrane protein 53 isoform X2			1.98e-05	0.92213	2.39732	3.40601	3.34986	3.29505	2.22016
cl_472626_14	---NA---			1.99e-05	5.02	-7.76617	-7.76617	-7.76617	-7.76617	-1.33271
cl_425136_15	ejaculatory bulb-specific protein 3 precursor, putative			1.99e-05	-7.76617	2.47934	1.70772	-7.76617	-7.76617	-4.19597
cl_532472_1	---NA---			2e-05	8.4904	9.63088	10.376	9.32331	9.84715	8.53608
cl_500595_2	---NA---			2.02e-05	-7.76617	5.1142	-6.07974	-5.67604	-7.76617	-7.76617
cl_743128_1	hypothetical protein X777_10552			2.02e-05	-7.76617	8.47384	9.21226	6.74552	8.19483	-1.49077
cl_309114_14	---NA---			2.02e-05	4.71356	-7.76617	-7.76617	-7.76617	-7.76617	-1.52918
cl_544580_1	---NA---			2.02e-05	-4.67541	3.78709	3.5625	2.60279	4.53139	-5.65812
cl_31517_1	---NA---			2.03e-05	-7.76617	0.67347	1.31215	0.56091	1.17367	-5.54375
cl_53098_4	---NA---			2.03e-05	5.0351	-7.76617	-7.76617	-7.76617	-7.76617	-1.37878
cl_319971_1	---NA---			2.05e-05	5.28675	-5.67153	-7.76617	-7.76617	-7.76617	-7.76617
cl_455462_1	hypothetical protein V498_02930	GO:0005515	protein binding	2.05e-05	-7.76617	-2.39052	0.69222	1.01232	1.20456	-7.76617
cl_839115_22	PREDICTED: uncharacterized protein DDB_G0286299-like, partial			2.09e-05	-4.26879	-6.28126	-0.22236	3.33975	2.19929	-7.76617
cl_845438_1	aminopeptidase N-like	GO:0006508;GO:0008237;GO:0008270	proteolysis;metallopeptidase activity;zinc ion binding	2.17e-05	-7.76617	5.41929	5.57952	4.85127	5.76059	-4.20398
cl_488791_1	protein unc-80 homolog			2.17e-05	3.4436	2.33789	0.23254	-0.44736	-0.69949	3.17129
cl_552063_3	peroxidasin isoform X6	GO:0004601;GO:0005515;GO:0006979;GO:0020037;GO:0055114	peroxidase activity;protein binding;response to oxidative stress;heme binding;oxidation-reduction process	2.17e-05	4.69263	3.99443	3.0834	2.61668	2.53711	4.9413
cl_125631_2	phenoloxidase 2-like	GO:0016491	oxidoreductase activity	2.17e-05	-7.76617	-2.45211	-0.32566	2.92727	1.63728	-7.76617
cl_11311_1	---NA---			2.17e-05	2.86535	0.50491	-4.45983	-7.76617	-7.09654	2.44401
cl_47755_7	---NA---			2.17e-05	-7.76617	-1.4504	1.01773	0.68797	0.29586	-5.95445
cl_215698_15	---NA---			2.17e-05	4.90799	-7.76617	-7.76617	-7.76617	-7.76617	-4.86943
cl_607507_1	muscle LIM protein 1 isoform X4			2.17e-05	11.7957	9.5172	9.46309	8.34249	8.30254	9.79135
cl_269797_1	putative RNA-directed DNA polymerase from transposon BS-like Protein			2.19e-05	5.51845	-7.76617	-7.76617	-7.76617	-7.76617	-0.98774
cl_346767_2	angiomotin-like 2a isoform X2	GO:0031110	regulation of microtubule polymerization or depolymerization	2.19e-05	6.28631	3.78121	2.8728	2.52996	2.88793	5.84468
cl_242348_1	---NA---			2.19e-05	5.74198	-7.76617	-7.76617	-7.76617	-7.76617	-0.87887
cl_106761_1	---NA---			2.19e-05	2.81616	1.68277	-0.12345	-2.04177	-1.36195	3.00468
cl_279861_1	---NA---			2.2e-05	4.31898	3.92848	2.79684	1.91576	1.9716	4.95764
cl_220159_2	PR-5-like protein			2.2e-05	-7.76617	7.5847	7.8294	3.42968	4.9391	2.16173
cl_361323_5	---NA---			2.2e-05	4.18329	-7.76617	-7.76617	-7.76617	-7.76617	-1.92619
cl_194312_1	toll-like receptor 1	GO:0005515	protein binding	2.2e-05	-7.76617	0.5594	0.76849	0.13108	0.54394	-5.94342
cl_897206_1	calpain clp-1-like	GO:0004198;GO:0006508	calcium-dependent cysteine-type endopeptidase activity;proteolysis	2.21e-05	-4.24168	3.20903	4.47177	3.70421	4.14629	-5.56395
cl_72436_3	---NA---			2.21e-05	-7.76617	-6.31297	-5.98977	2.66675	2.59027	-7.76617
cl_597972_6	---NA---			2.21e-05	5.88808	-7.76617	-7.76617	-7.76617	-7.76617	-0.82331
cl_1044019_42	serine protease	GO:0004252;GO:0006508	serine-type endopeptidase activity;proteolysis	2.27e-05	-4.9448	7.46405	7.79239	5.88412	7.18871	1.31171
cl_390989_36	---NA---			2.33e-05	4.72298	-7.76617	-7.76617	-7.76617	-7.76617	-1.39901
cl_432300_15	---NA---			2.34e-05	5.54294	-7.76617	-7.76617	-7.76617	-7.76617	-0.97716
cl_305719_1	zinc finger protein 236-like	GO:0003676	nucleic acid binding	2.37e-05	0.31301	1.08266	1.36195	2.3959	2.39032	0.97183
cl_122079_8	longitudinals lacking protein, isoforms A/B/D/L isoform X48	GO:0003676;GO:0005515	nucleic acid binding;protein binding	2.38e-05	1.13734	-0.12046	0.30542	3.21059	3.21113	0.67508
cl_165776_3	lipophorin precursor			2.41e-05	-7.76617	-1.04605	2.19839	3.26731	2.65895	-7.76617
cl_790236_15	---NA---			2.42e-05	5.56764	-7.76617	-7.76617	-7.76617	-7.76617	-0.97012
cl_432978_5	putative cytochrome P450 6a14	GO:0004497;GO:0005506;GO:0016021;GO:0016705;GO:0020037;GO:0055114	monooxygenase activity;iron ion binding;integral component of membrane;oxidoreductase activity, acting on paired donors, with incorporation or reduction of molecular oxygen;heme binding;oxidation-reduction process	2.43e-05	-7.76617	3.97272	3.63366	-0.53835	3.38308	-7.76617
cl_134616_1	ceramide glucosyltransferase	GO:0016021;GO:0016757	integral component of membrane;transferase activity, transferring glycosyl groups	2.43e-05	2.16881	3.92308	3.70722	4.67087	4.66762	2.87605
cl_647506_1	prion-like-(Q/N-rich) domain-bearing protein 25 isoform X1			2.43e-05	-7.76617	3.56672	3.60007	3.24627	3.12167	-4.74721
cl_817953_6	apyrase-like isoform X1	GO:0009166;GO:0016787	nucleotide catabolic process;hydrolase activity	2.44e-05	-1.71579	3.47139	4.2443	2.53278	3.44758	-1.71874
cl_360903_1	leucine-rich repeat-containing protein 24	GO:0016021	integral component of membrane	2.45e-05	3.29956	2.09905	0.73199	0.67883	0.67446	3.91721
cl_201633_1	---NA---			2.45e-05	1.20561	1.72427	-0.85845	-7.76617	-6.13996	1.95647
cl_718351_3	hypothetical protein C0J52_19299			2.48e-05	-0.47367	5.44827	5.49798	4.38873	5.28163	-0.30754
cl_153463_1	---NA---			2.48e-05	-7.76617	0.2015	0.76994	1.77195	3.07395	-5.18229
cl_217416_3	---NA---			2.49e-05	6.05559	4.24973	4.10141	4.57853	3.86887	6.91829
cl_574696_1	splicing factor 3A subunit 2-like			2.5e-05	-7.76617	0.32476	1.04993	1.54088	1.20962	-5.62293
cl_158308_1	nucleoside diphosphate-linked moiety X motif 8-like isoform X2	GO:0006811;GO:0016020;GO:0016787	ion transport;membrane;hydrolase activity	2.51e-05	-1.58666	2.82913	2.74814	3.30361	3.43661	-0.05755
cl_194006_9	---NA---			2.52e-05	5.31705	-6.38018	-6.02052	-7.76617	-7.76617	1.10354
cl_331063_1	natterin-3-like isoform X2			2.53e-05	-7.76617	5.94518	6.91379	3.8226	5.54925	-4.49252
cl_531165_1	---NA---			2.53e-05	-7.76617	1.42802	1.3722	1.13528	1.36378	-5.35477
cl_361992_1	---NA---			2.53e-05	5.79764	-7.76617	-7.76617	-7.76617	-7.76617	-0.74928
cl_455321_18	cellulase	GO:0008810;GO:0030245	cellulase activity;cellulose catabolic process	2.53e-05	-7.76617	-4.07409	2.25624	2.16148	2.78564	-7.76617
cl_165759_22	Cytochrome P450 4V2	GO:0004497;GO:0005506;GO:0016705;GO:0020037;GO:0055114	monooxygenase activity;iron ion binding;oxidoreductase activity, acting on paired donors, with incorporation or reduction of molecular oxygen;heme binding;oxidation-reduction process	2.54e-05	-7.76617	-6.3638	-1.44396	2.52965	2.85264	-7.76617
cl_347653_5	hepatocyte growth factor-regulated tyrosine kinase substrate isoform X1	GO:0005938;GO:0006886;GO:0016301;GO:0016310;GO:0046872;GO:0048471	cell cortex;intracellular protein transport;kinase activity;phosphorylation;metal ion binding;perinuclear region of cytoplasm	2.57e-05	2.66599	2.91478	2.99332	3.69096	3.92512	3.13556
cl_634790_15	---NA---			2.57e-05	3.54818	3.10807	0.98846	-0.55062	-0.44511	3.41992
cl_669623_1	---NA---			2.57e-05	6.53575	-5.9755	-5.80172	-7.76617	-7.76617	2.20817
cl_802507_3	fatty acid synthase-like	GO:0016740	transferase activity	2.6e-05	-5.62692	2.28356	1.85994	1.72789	1.72135	-0.17013
cl_125949_4	fatty acid synthase-like	GO:0008152;GO:0016740	metabolic process;transferase activity	2.6e-05	-7.76617	3.13071	3.21215	2.60058	2.63008	-3.51057
cl_131838_2	endophilin-A isoform X1	GO:0005515;GO:0005737	protein binding;cytoplasm	2.62e-05	3.58543	3.44424	2.23551	1.31317	1.37966	3.99771
cl_271484_1	hemocytin isoform X2	GO:0005515;GO:0005576;GO:0006030;GO:0008061	protein binding;extracellular region;chitin metabolic process;chitin binding	2.63e-05	1.16344	3.10966	3.74684	4.27381	4.67219	2.0625
cl_113714_16	---NA---			2.63e-05	5.12778	-7.76617	-7.76617	-7.76617	-7.76617	-1.04699
cl_472626_13	---NA---			2.63e-05	5.80474	-7.76617	-7.76617	-7.76617	-7.76617	-0.68388
cl_825451_15	aminopeptidase N-like	GO:0006508;GO:0008237;GO:0008270	proteolysis;metallopeptidase activity;zinc ion binding	2.64e-05	-7.76617	5.6386	5.93342	4.1669	4.80019	-4.52172
cl_569393_1	---NA---			2.66e-05	1.04176	0.47268	-0.52007	-6.06125	-7.10879	2.24843
cl_585291_13	elongation of very long chain fatty acids protein AAEL008004 isoform X3	GO:0016021	integral component of membrane	2.66e-05	6.32653	-5.61503	-7.76617	-4.19557	-3.62074	5.67695
cl_393152_9	ankyrin repeat domain-containing protein			2.66e-05	-7.76617	1.26261	1.65415	2.59726	2.54032	-6.19944
cl_438696_1	---NA---			2.66e-05	6.6731	2.18653	3.06226	2.46572	3.16257	5.87194
cl_212264_8	Toll-like receptor 7	GO:0005515;GO:0007165;GO:0016021	protein binding;signal transduction;integral component of membrane	2.69e-05	2.90577	2.90559	2.29041	1.404	1.27143	3.5673
cl_451296_9	---NA---			2.69e-05	4.72754	-7.76617	-7.76617	-7.76617	-7.76617	-4.86062
cl_132357_1	---NA---			2.7e-05	4.24408	4.26714	2.60077	0.39441	0.99786	4.24858
cl_536029_13	---NA---			2.71e-05	-7.76617	0.44828	1.55696	1.10161	1.24715	-5.77744
cl_846226_3	actin, cytoplasmic 2	GO:0005524;GO:0005737;GO:0005856	ATP binding;cytoplasm;cytoskeleton	2.73e-05	11.0301	9.02791	8.29546	8.29601	7.36791	10.0226
cl_211825_1	---NA---			2.74e-05	4.7082	2.82603	1.61733	0.3118	0.81238	4.65802
cl_425136_2	CSP precursor			2.74e-05	3.2503	7.9704	9.08289	7.88232	8.91472	4.54235
cl_128786_1	histone acetyltransferase Tip60	GO:0004402;GO:0006355;GO:0016573;GO:0035267	histone acetyltransferase activity;regulation of transcription, DNA-templated;histone acetylation;NuA4 histone acetyltransferase complex	2.76e-05	-0.10237	-0.22705	-0.48564	1.7875	1.58855	0.00182
cl_606090_3	neuroendocrine protein 7B2 isoform X1	GO:0007218;GO:0030141	neuropeptide signaling pathway;secretory granule	2.76e-05	4.08573	4.8958	3.08984	1.31909	1.17376	3.74595
cl_31318_1	---NA---			2.77e-05	4.60307	-7.76617	-7.76617	-7.76617	-7.76617	-1.37403
cl_148527_22	---NA---			2.77e-05	6.37151	-6.3309	-4.5638	-7.76617	-7.76617	2.48034
cl_1026892_5	hemolymph juvenile hormone binding protein			2.79e-05	-7.76617	1.94968	3.39331	0.61394	1.64352	-6.03035
cl_144746_1	tyrosyl-DNA phosphodiesterase 2-like isoform X2	GO:0005515	protein binding	2.79e-05	1.58814	2.68311	2.99797	3.28363	3.34827	2.6994
cl_250255_17	uncharacterized protein LOC110674855	GO:0005515	protein binding	2.82e-05	-7.76617	-6.53394	-1.97136	1.80508	1.18049	-5.86447
cl_197035_11	Molting fluid carboxypeptidase A	GO:0004181;GO:0006508;GO:0008270	metallocarboxypeptidase activity;proteolysis;zinc ion binding	2.82e-05	-7.76617	3.56618	3.69931	0.66551	0.93549	0.31911
cl_174690_2	peptide transporter family 1 isoform X1	GO:0006857;GO:0016020;GO:0022857;GO:0055085	oligopeptide transport;membrane;transmembrane transporter activity;transmembrane transport	2.82e-05	-0.10472	4.14175	4.31208	4.42662	4.19654	1.6027
cl_374037_1	---NA---			2.82e-05	2.15439	-2.92032	-7.76617	-7.76617	-7.76617	2.35732
cl_286323_13	JNK-interacting protein 1	GO:0005515	protein binding	2.83e-05	3.7643	2.07442	-0.37041	0.57664	-0.10859	3.43319
cl_510894_5	---NA---			2.83e-05	-7.76617	0.83997	0.04757	0.69698	0.40604	-0.09028
cl_451296_11	---NA---			2.83e-05	4.28365	-4.24296	-7.76617	-7.76617	-7.76617	-7.76617
cl_890041_17	actin, cytoplasmic 1	GO:0005524;GO:0005737;GO:0005856	ATP binding;cytoplasm;cytoskeleton	2.83e-05	11.1286	9.293	8.86928	8.06137	7.81955	9.44171
cl_490020_3	FAS2_SCHAMRecName: Full=Fasciclin-2; AltName: Full=Fasciclin II; Short=FAS II; Flags: Precursor	GO:0005515	protein binding	2.83e-05	-7.76617	2.87152	3.48831	2.15658	2.83636	-3.7734
cl_179127_2	---NA---	GO:0005515	protein binding	2.84e-05	-7.76617	4.66838	5.53418	2.80272	4.21533	-5.02319
cl_489840_2	uncharacterized protein LOC110836190 isoform X1			2.92e-05	0.25034	0.70049	0.64226	2.78648	3.04193	0.65798
cl_286440_1	kelch-like ECH-associated protein 1	GO:0005515	protein binding	2.92e-05	-0.77475	3.19433	3.10127	2.31188	2.68962	1.01753
cl_855567_1	cyclic nucleotide-gated cation channel alpha-3	GO:0005216;GO:0006811;GO:0016020;GO:0055085	ion channel activity;ion transport;membrane;transmembrane transport	2.92e-05	4.26464	-1.36087	-2.36844	-7.76617	-7.76617	3.85827
cl_717797_1	serine/threonine-protein kinase 33-like	GO:0004672;GO:0005524;GO:0006468	protein kinase activity;ATP binding;protein phosphorylation	2.93e-05	-7.76617	-7.76617	-6.1495	1.28666	1.11407	-7.76617
cl_571609_2	---NA---			2.93e-05	-7.76617	3.17645	-7.76617	-5.35824	-7.76617	-7.76617
cl_394816_2	NADH-ubiquinone oxidoreductase 75 kDa subunit, mitochondrial	GO:0008137;GO:0009055;GO:0016020;GO:0042773;GO:0051536	NADH dehydrogenase (ubiquinone) activity;electron transfer activity;membrane;ATP synthesis coupled electron transport;iron-sulfur cluster binding	2.95e-05	0.96574	2.38768	-6.3194	2.21862	-6.99054	0.91829
cl_250255_19	---NA---			2.95e-05	4.16013	-5.80025	-7.76617	-7.76617	-7.76617	-7.76617
cl_231897_6	slit homolog 1 protein-like	GO:0005515	protein binding	2.97e-05	-7.76617	3.24134	4.21842	2.08045	3.0688	-5.14854
cl_107874_14	---NA---			2.98e-05	5.55401	-7.76617	-7.76617	-7.76617	-7.76617	-0.70297
cl_154211_1	---NA---			2.98e-05	4.70901	-7.76617	-7.76617	-7.76617	-7.76617	-1.17303
cl_252942_11	---NA---			2.98e-05	7.11572	2.21799	0.67585	0.23594	0.49138	4.15037
cl_219652_1	---NA---			2.98e-05	-7.76617	4.65596	4.75659	3.74138	4.09768	-5.00768
cl_357070_2	glycerol kinase-like isoform X1	GO:0004370;GO:0005975;GO:0006072;GO:0016021;GO:0016310	glycerol kinase activity;carbohydrate metabolic process;glycerol-3-phosphate metabolic process;integral component of membrane;phosphorylation	2.98e-05	-0.11861	1.5013	1.46826	1.91236	2.35849	-0.52923
cl_326332_18	---NA---			2.98e-05	5.48092	-7.76617	-7.76617	-7.76617	-7.76617	-0.78302
cl_490535_11	Zinc finger protein 271	GO:0003676	nucleic acid binding	3.03e-05	-7.76617	0.16644	0.45601	0.77287	1.2903	0.63709
cl_288085_5	---NA---			3.04e-05	6.8932	-7.76617	-7.76617	-7.76617	-7.76617	-0.0024
cl_490346_2	---NA---			3.04e-05	-7.76617	3.15215	2.51964	1.06093	1.41466	-5.19187
cl_614639_5	larval cuticle protein 16/17-like	GO:0042302	structural constituent of cuticle	3.04e-05	7.27906	1.80362	1.64242	2.09029	2.4909	0.5698
cl_46663_1	---NA---			3.04e-05	3.30464	5.69214	6.09044	5.63001	5.62745	2.76886
cl_832727_22	hypothetical protein ASPWEDRAFT_44799	GO:0005576;GO:0006030;GO:0008061	extracellular region;chitin metabolic process;chitin binding	3.06e-05	-2.66299	4.60139	5.57255	3.08271	3.65603	-6.08239
cl_816039_2	hemolymph lipopolysaccharide-binding protein-like			3.06e-05	-3.60592	1.44269	1.0528	3.33378	3.73366	-7.76617
cl_422560_6	troponin I isoform X5	GO:0005861	troponin complex	3.08e-05	9.9214	7.04178	6.63861	6.02298	5.88754	8.6467
cl_536495_1	Hemolymph lipopolysaccharide-binding protein			3.13e-05	-7.76617	-2.35333	0.52487	0.83584	1.86561	-7.76617
cl_309114_1	---NA---			3.14e-05	4.1492	2.4548	1.92749	0.83264	1.26673	4.62538
cl_274549_9	---NA---			3.16e-05	-7.76617	-4.13244	-0.20644	2.59887	2.29212	-7.76617
cl_518383_17	---NA---			3.19e-05	9.84182	3.7952	4.26477	3.72146	4.17532	6.77514
cl_376013_1	immunoglobulin domain-containing protein oig-4-like			3.21e-05	3.67508	3.76577	2.33777	-0.33039	-0.22424	2.47115
cl_365307_2	---NA---			3.24e-05	3.63293	2.31686	0.7188	-0.85828	-0.76971	3.99189
cl_663103_28	---NA---			3.3e-05	-7.76617	5.6506	4.97876	4.77901	5.9285	-1.70278
cl_266264_2	homeotic protein distal-less isoform X2			3.36e-05	3.52101	2.43907	1.7876	0.91809	0.53507	3.52275
cl_155358_12	---NA---			3.38e-05	7.12065	-7.76617	-7.76617	-7.76617	-7.76617	0.23354
cl_832727_2	peritrophic matrix protein 14 precursor	GO:0005576;GO:0006030;GO:0008061	extracellular region;chitin metabolic process;chitin binding	3.4e-05	-7.76617	6.82708	7.50158	3.04778	5.92559	-4.21191
cl_494823_3	---NA---			3.4e-05	5.79665	-7.76617	-7.76617	-7.76617	-7.76617	-0.52986
cl_402703_1	nose resistant to fluoxetine protein 6-like isoform X2			3.41e-05	-7.76617	3.42159	2.51371	0.91608	2.14125	-5.2902
cl_467794_12	---NA---			3.41e-05	-7.76617	0.53411	0.89989	1.96055	1.7151	-5.7169
cl_43080_1	membrane-bound alkaline phosphatase-like	GO:0016791	phosphatase activity	3.41e-05	-5.92434	6.40898	7.10356	4.78214	5.20125	1.43595
cl_845438_6	Aminopeptidase N	GO:0006508;GO:0008237;GO:0008270	proteolysis;metallopeptidase activity;zinc ion binding	3.45e-05	-7.76617	2.62694	2.47442	0.19376	1.06069	-5.3859
cl_412227_1	probable cytochrome P450 304a1	GO:0005506;GO:0016705;GO:0020037;GO:0055114	iron ion binding;oxidoreductase activity, acting on paired donors, with incorporation or reduction of molecular oxygen;heme binding;oxidation-reduction process	3.45e-05	-7.76617	1.04024	1.7562	1.21614	2.72946	-6.18672
cl_832727_9	peritrophic matrix protein 14 precursor	GO:0005576;GO:0006030;GO:0008061	extracellular region;chitin metabolic process;chitin binding	3.45e-05	-7.76617	5.68731	5.05942	3.16732	4.60037	-2.69495
cl_561921_1	OTU domain-containing protein 4-like			3.45e-05	-7.76617	-7.76617	0.67938	0.54196	0.72631	-2.56192
cl_524075_1	synapsin, putative	GO:0005524;GO:0007269;GO:0030672;GO:0046872	ATP binding;neurotransmitter secretion;synaptic vesicle membrane;metal ion binding	3.46e-05	6.8244	4.69474	2.90723	1.63148	1.93124	5.79418
cl_65222_1	---NA---			3.46e-05	-7.76617	1.97607	3.11784	0.8204	1.84128	-5.24912
cl_56240_11	---NA---			3.46e-05	5.24675	-7.76617	-7.76617	-7.76617	-7.76617	-0.74648
cl_115315_6	---NA---			3.47e-05	-7.76617	-0.34931	1.39735	1.6765	2.86395	-5.51947
cl_138753_3	---NA---			3.48e-05	-4.78088	-0.01907	1.0586	-0.36079	0.79469	-7.76617
cl_85424_1	---NA---			3.55e-05	2.84288	2.42678	2.5107	-0.29589	0.28679	3.55935
cl_57918_4	1-acyl-sn-glycerol-3-phosphate acyltransferase gamma-like	GO:0016021;GO:0016746	integral component of membrane;transferase activity, transferring acyl groups	3.57e-05	1.52193	2.91964	3.5314	3.5464	3.16964	2.33888
cl_660738_1	c-type lysozyme	GO:0005615	extracellular space	3.64e-05	2.3113	6.9216	6.87965	8.26258	8.45022	3.76412
cl_536092_25	hypothetical protein TcasGA2_TC008512			3.64e-05	-3.01429	0.09343	0.74737	0.61037	0.92586	-0.38243
cl_537789_1	lysosomal alpha-glucosidase			3.69e-05	-7.76617	1.5237	2.47299	1.34331	1.31472	-5.41804
cl_206686_1	26S proteasome non-ATPase regulatory subunit 10-like	GO:0005515	protein binding	3.71e-05	-3.66908	1.63334	1.32226	3.11592	3.25909	-7.76617
cl_165354_1	---NA---			3.77e-05	0.74884	1.23241	-5.90644	-7.76617	-7.02317	1.90557
cl_555217_1	protein big brother-like isoform X1	GO:0003713;GO:0005634;GO:1903508	transcription coactivator activity;nucleus;positive regulation of nucleic acid-templated transcription	3.78e-05	4.83706	2.64353	1.23351	0.47938	1.83968	4.25021
cl_194010_4	kazrin isoform X8			3.9e-05	2.29425	0.90165	-0.6156	-1.46427	-1.68221	2.35457
cl_254254_1	protein fem-1 homolog A isoform X1	GO:0005515	protein binding	3.91e-05	0.74258	2.80155	3.04032	3.63936	3.92415	1.96148
cl_134001_4	---NA---			4.02e-05	4.86529	-5.99187	-6.06809	-7.76617	-7.76617	0.79457
cl_193039_6	Transmembrane and TPR repeat-containing protein 4	GO:0005515;GO:0016020	protein binding;membrane	4.04e-05	-0.23444	0.16288	0.90699	1.93798	1.99711	1.10735
cl_262772_9	---NA---			4.07e-05	-3.32206	-0.28532	-0.05146	3.00208	2.86588	-7.76617
cl_93305_14	---NA---			4.13e-05	3.81962	1.59207	-4.288	-7.76617	-6.82279	3.73464
cl_204221_9	---NA---			4.14e-05	-4.01353	2.41604	2.46762	1.90409	1.64491	-7.76617
cl_351381_23	juvenile hormone acid O-methyltransferase	GO:0008168	methyltransferase activity	4.17e-05	-7.76617	0.86527	1.33718	0.30897	0.25575	-5.81932
cl_921759_1	zinc finger protein 572-like	GO:0003676	nucleic acid binding	4.2e-05	-7.76617	-7.76617	-7.76617	0.15159	2.3291	-7.76617
cl_259944_11	---NA---			4.2e-05	4.17211	-7.76617	-7.76617	-7.76617	-7.76617	-1.2607
cl_258156_17	Hemolymph lipopolysaccharide-binding protein			4.2e-05	-7.76617	1.43024	2.88787	0.42614	1.28187	-5.70839
cl_71367_1	uncharacterized protein LOC103512915			4.24e-05	-1.18243	6.43399	7.14701	5.69327	6.5556	1.7759
cl_359531_2	small integral membrane protein 14	GO:0016021	integral component of membrane	4.26e-05	-7.76617	2.40073	3.35007	2.65474	2.62613	-4.8653
cl_199070_1	Kunitz/BPTI inhibitor-1	GO:0004867	serine-type endopeptidase inhibitor activity	4.38e-05	-7.76617	5.97295	4.90542	6.47026	6.45475	-4.23169
cl_596455_28	androgen-induced gene 1 protein-like isoform X2	GO:0016021	integral component of membrane	4.38e-05	-7.76617	1.94644	3.60329	3.80877	2.37576	-4.87121
cl_660380_1	C-type lysozyme	GO:0003796	lysozyme activity	4.39e-05	1.03425	6.47636	7.0823	7.61086	8.86051	2.28925
cl_524075_2	synapsin isoform X3	GO:0005524;GO:0007269;GO:0008021	ATP binding;neurotransmitter secretion;synaptic vesicle	4.41e-05	6.43281	4.52019	2.93457	1.07106	1.25292	5.56656
cl_571098_1	leucine-rich repeats and immunoglobulin-like domains protein 3	GO:0005515	protein binding	4.41e-05	-7.76617	0.13609	0.84334	1.65868	1.33268	-7.76617
cl_390989_15	---NA---			4.43e-05	5.55175	-7.76617	-6.10824	-7.76617	-6.89596	1.79793
cl_203394_2	PREDICTED: uncharacterized protein LOC105557500			4.46e-05	3.66033	2.50895	1.76812	1.93394	2.37961	4.11472
cl_261847_13	Golgi integral membrane protein 4-like isoform X1			4.49e-05	1.90112	3.63374	3.6922	3.72809	3.88006	2.55547
cl_400556_1	CLUMA_CG002573, isoform A	GO:0005515	protein binding	4.54e-05	1.94411	1.32843	1.31527	2.84525	2.79592	3.10673
cl_97998_1	---NA---			4.6e-05	-7.76617	2.69391	4.51434	3.02127	2.71652	-5.50641
cl_175785_6	---NA---			4.67e-05	-7.76617	2.77784	-7.76617	0.17275	-7.76617	-7.76617
cl_117672_12	phosphatidylinositol phosphatase PTPRQ-like isoform X3	GO:0005515	protein binding	4.69e-05	0.22857	1.76636	2.43234	1.91169	3.17855	-0.29366
cl_63314_27	---NA---			4.69e-05	5.32295	-7.76617	-7.76617	-7.76617	-7.76617	-0.53665
cl_464655_1	septin-7 isoform X2	GO:0005525	GTP binding	4.71e-05	-7.76617	-1.16684	-2.2681	0.84324	0.95545	-7.76617
cl_469597_1	nicotinic acetylcholine receptor alpha6 variant A	GO:0004888;GO:0016021;GO:0022848;GO:0030054;GO:0034220;GO:0045211;GO:0060079	transmembrane signaling receptor activity;integral component of membrane;acetylcholine-gated cation-selective channel activity;cell junction;ion transmembrane transport;postsynaptic membrane;excitatory postsynaptic potential	4.78e-05	2.89429	1.9858	-2.54088	-4.25663	-7.76617	2.52378
cl_403340_1	---NA---			4.86e-05	-7.76617	1.32543	0.42311	1.06404	1.17435	-0.00481
cl_345066_1	zinc carboxypeptidase-like	GO:0004181;GO:0006508;GO:0008270;GO:0016020	metallocarboxypeptidase activity;proteolysis;zinc ion binding;membrane	4.87e-05	-7.76617	7.93191	8.92445	4.84923	7.01436	2.35125
cl_226917_1	protein artichoke	GO:0005515	protein binding	4.9e-05	-7.76617	3.62478	2.21812	1.23831	2.82977	-5.19926
cl_334159_1	---NA---			4.91e-05	-7.76617	2.44383	3.50416	3.40537	3.88939	-2.52488
cl_249893_7	RNA-directed DNA polymerase from mobile element jockey			4.93e-05	7.11505	1.24195	0.96416	1.30537	1.14685	4.22214
cl_808480_1	---NA---			4.94e-05	-3.78888	1.51389	1.85359	1.63372	3.10647	-7.76617
cl_825451_17	---NA---			4.94e-05	-7.76617	4.30488	4.75686	3.06758	3.68644	-4.71669
cl_259944_12	---NA---			4.94e-05	5.64222	-7.76617	-7.76617	-7.76617	-7.76617	-0.24527
cl_364364_1	vasa	GO:0003676;GO:0004386;GO:0005524	nucleic acid binding;helicase activity;ATP binding	5e-05	1.02989	2.81032	3.36765	4.52279	4.72388	1.7676
cl_636802_1	Synaptic vesicular amine transporter	GO:0016021;GO:0055085	integral component of membrane;transmembrane transport	5.01e-05	3.90645	2.43272	1.01393	-0.75682	-0.30458	4.00281
cl_217243_1	proteoglycan Cow	GO:0005509;GO:0005515	calcium ion binding;protein binding	5.01e-05	6.18507	5.81443	4.55561	4.11637	3.89134	6.05179
cl_828084_21	---NA---			5.02e-05	5.35178	-7.76617	-7.76617	-7.76617	-7.76617	-0.419
cl_833238_5	hypothetical protein B7P43_G15846, partial			5.02e-05	8.09029	1.72738	1.05434	0.79115	0.15522	6.8549
cl_154363_5	uncharacterized protein LOC111874109			5.07e-05	0.42729	1.45308	1.96126	2.70935	2.78429	0.86983
cl_262039_1	aldehyde dehydrogenase, dimeric NADP-preferring-like isoform X1	GO:0006081;GO:0016620;GO:0055114	cellular aldehyde metabolic process;oxidoreductase activity, acting on the aldehyde or oxo group of donors, NAD or NADP as acceptor;oxidation-reduction process	5.11e-05	2.9548	5.01909	5.26523	5.49457	5.16102	3.11458
cl_222740_5	---NA---			5.15e-05	2.76222	1.09728	1.35741	0.73242	0.66063	3.81628
cl_660184_24	neuropeptide precursor	GO:0005179	hormone activity	5.15e-05	1.38246	2.74923	0.61311	-7.76617	-5.9328	1.12116
cl_209624_1	acyl-CoA Delta(11) desaturase-like	GO:0006629;GO:0016717;GO:0055114	lipid metabolic process;oxidoreductase activity, acting on paired donors, with oxidation of a pair of donors resulting in the reduction of molecular oxygen to two molecules of water;oxidation-reduction process	5.29e-05	3.7198	2.4805	0.47523	-1.12817	-0.76462	3.69234
cl_68442_1	zinc finger protein 135-like	GO:0003676;GO:0005634;GO:0008270	nucleic acid binding;nucleus;zinc ion binding	5.35e-05	0.68992	0.58721	1.3139	2.97265	3.01569	1.44504
cl_158419_3	---NA---			5.39e-05	2.01784	1.9749	0.42701	-0.33968	0.33023	2.24514
cl_562947_1	mucin-5AC-like isoform X9			5.46e-05	-7.76617	-2.57126	-0.35274	1.64835	1.57291	-7.76617
cl_92799_5	uncharacterized protein LOC111865514	GO:0005515;GO:0007339;GO:0016020	protein binding;binding of sperm to zona pellucida;membrane	5.51e-05	5.22094	5.03777	3.70031	2.05692	2.13483	4.53344
cl_517513_1	---NA---			5.55e-05	-7.76617	1.24595	2.38788	1.58235	2.45763	-5.389
cl_111057_1	putative ferric-chelate reductase 1 homolog isoform X1			5.56e-05	1.97694	4.64518	5.7684	5.74472	6.64899	2.42852
cl_458506_11	von Willebrand factor D and EGF domain-containing protein-like			5.59e-05	1.84686	3.7509	4.59982	3.49029	4.46552	1.73182
cl_332749_1	putative zinc finger protein F56D1.1	GO:0003676	nucleic acid binding	5.59e-05	3.44992	2.52243	1.65734	0.9268	0.33324	3.63148
cl_182565_1	uncharacterized protein LOC110830413			5.61e-05	2.42466	3.15692	3.44551	3.92696	3.85676	2.72801
cl_829341_1	aminopeptidase N-like			5.63e-05	-5.74503	8.59682	9.22998	6.65553	8.19826	0.40915
cl_16159_21	---NA---			5.63e-05	6.25287	-6.1974	-5.92231	-7.76617	-7.19368	2.21921
cl_463441_1	---NA---			5.67e-05	-7.76617	1.75948	1.46056	1.53412	1.0617	-5.22236
cl_184838_1	transmembrane protein 132E isoform X3	GO:0016021	integral component of membrane	5.73e-05	4.50014	3.2713	1.985	1.69083	1.65757	4.92307
cl_173243_1	---NA---			5.83e-05	4.83969	-2.32981	-4.57875	-7.76617	-7.76617	3.42616
cl_313423_2	macrophage mannose receptor 1-like			5.86e-05	-7.76617	2.21524	3.57144	2.98668	3.595	-2.27495
cl_462337_1	lipoyltransferase 1, mitochondrial isoform X1	GO:0009249	protein lipoylation	5.86e-05	5.97754	6.91231	8.93154	7.74907	7.73998	5.68796
cl_155358_23	---NA---			5.87e-05	3.67663	0.22328	1.06034	-0.76328	0.43178	1.53202
cl_434482_1	carbonic anhydrase family protein	GO:0004089;GO:0008270	carbonate dehydratase activity;zinc ion binding	5.89e-05	-7.76617	1.70501	2.70182	1.6854	2.60418	-5.37958
cl_522008_3	---NA---			5.9e-05	4.84527	3.35132	2.82446	2.18032	1.9914	5.09164
cl_260140_1	protein bric-a-brac 2-like isoform X1	GO:0003677;GO:0005634	DNA binding;nucleus	5.93e-05	4.30167	3.52233	3.16354	2.73306	2.71973	4.91254
cl_476014_2	arrestin domain-containing protein 17			5.93e-05	1.52717	1.98724	2.20134	3.18299	3.36302	1.28276
cl_41988_4	---NA---			5.93e-05	2.7718	1.80851	0.67258	-0.06654	0.12302	3.10854
cl_154911_5	synaptosomal-associated protein 25 isoform X2			5.96e-05	3.27798	2.97265	1.4211	0.31469	0.30614	3.22321
cl_73106_6	---NA---			5.97e-05	6.62016	4.40209	4.30151	4.30843	3.88618	6.93157
cl_575233_1	Protein henna	GO:0004505;GO:0005506;GO:0006559;GO:0055114	phenylalanine 4-monooxygenase activity;iron ion binding;L-phenylalanine catabolic process;oxidation-reduction process	5.97e-05	2.01405	6.91488	6.08417	3.96025	4.97269	1.59892
cl_231897_3	leucine-rich repeat and fibronectin type III domain-containing protein 1-like protein isoform X3	GO:0005515;GO:0007399;GO:0030154;GO:0043167	protein binding;nervous system development;cell differentiation;ion binding	5.97e-05	-7.76617	3.7884	4.70806	0.92827	3.64907	-1.25785
cl_235564_3	cullin-1	GO:0006511;GO:0031461;GO:0031625	ubiquitin-dependent protein catabolic process;cullin-RING ubiquitin ligase complex;ubiquitin protein ligase binding	6.04e-05	0.93205	2.64958	2.84576	3.95216	4.022	2.27255
cl_646511_1	---NA---			6.05e-05	-7.76617	-2.015	0.45777	1.59584	1.19291	-7.76617
cl_26988_5	cyclic GMP-AMP synthase-like isoform X3			6.1e-05	-7.76617	2.41098	3.8831	1.03663	2.34398	-5.69221
cl_1019833_2	---NA---			6.14e-05	0.76716	1.5265	1.81703	2.78107	2.66041	1.45849
cl_640522_1	---NA---			6.14e-05	4.62938	-7.76617	-7.76617	-7.76617	-7.76617	-0.67146
cl_1050490_8	kinesin light chain isoform X7	GO:0003777;GO:0005515;GO:0005871	microtubule motor activity;protein binding;kinesin complex	6.16e-05	3.91564	4.05755	3.30449	2.72242	2.81209	4.53807
cl_451296_10	---NA---			6.17e-05	4.98759	-6.03567	-7.76617	-5.88314	-7.76617	1.1941
cl_309114_8	---NA---			6.21e-05	5.32049	-5.966	-7.76617	-7.76617	-7.10711	0.10292
cl_117404_4	---NA---			6.21e-05	-7.76617	3.55275	3.40654	2.17408	1.5691	-1.28348
cl_436677_1	---NA---			6.21e-05	-7.76617	1.20526	1.41453	1.68401	2.12612	-5.30122
cl_595976_1	poly(U)-specific endoribonuclease homolog	GO:0004521;GO:0090502	endoribonuclease activity;RNA phosphodiester bond hydrolysis, endonucleolytic	6.22e-05	3.78716	4.7132	5.11558	5.09682	5.29268	3.43448
cl_248662_1	serine/threonine-protein kinase Nek2-like	GO:0004672;GO:0005524;GO:0006468	protein kinase activity;ATP binding;protein phosphorylation	6.24e-05	2.72855	2.75788	3.55805	3.55505	3.82969	2.85722
cl_313628_1	---NA---	GO:0046872	metal ion binding	6.26e-05	-7.76617	0.98868	1.17104	0.12163	0.20566	-5.68828
cl_538772_13	---NA---			6.27e-05	2.40563	-7.76617	-7.76617	-7.76617	-7.76617	-1.89494
cl_356170_1	---NA---			6.28e-05	5.01782	-7.76617	-7.76617	-7.76617	-7.76617	-0.41651
cl_585291_4	elongation of very long chain fatty acids protein 7	GO:0006629;GO:0016021;GO:0016747	lipid metabolic process;integral component of membrane;transferase activity, transferring acyl groups other than amino-acyl groups	6.31e-05	-4.76809	5.17985	5.45384	3.7176	4.41174	-4.98629
cl_299493_1	---NA---			6.32e-05	-7.76617	1.97898	2.1257	1.22018	1.80485	-5.24605
cl_180278_1	---NA---			6.36e-05	-7.76617	5.87347	6.92633	4.0988	4.5694	-4.37069
cl_321475_1	---NA---			6.39e-05	-7.76617	-7.76617	-7.76617	3.0329	1.55637	-7.76617
cl_307470_2	protein turtle-like isoform X9	GO:0005515	protein binding	6.41e-05	3.89581	2.58386	0.94136	0.69622	-0.0115	4.30256
cl_541726_4	---NA---			6.42e-05	-7.76617	2.63736	3.44704	3.78255	4.4463	-4.42808
cl_51269_3	---NA---			6.42e-05	2.9297	2.23715	-0.49997	-1.25373	-1.27348	3.22679
cl_376133_2	galactoside 2-alpha-L-fucosyltransferase 2-like	GO:0005975;GO:0006486;GO:0008107;GO:0016021;GO:0032580;GO:0036065	carbohydrate metabolic process;protein glycosylation;galactoside 2-alpha-L-fucosyltransferase activity;integral component of membrane;Golgi cisterna membrane;fucosylation	6.42e-05	2.28562	2.2956	0.59021	-0.93905	-0.84397	2.87789
cl_102759_5	---NA---			6.46e-05	4.24165	-7.76617	-7.76617	-7.76617	-7.76617	-0.87309
cl_201449_5	---NA---			6.48e-05	2.83134	1.84477	-0.14892	-0.72506	-0.62771	2.73177
cl_588669_8	tubulin alpha-1C chain	GO:0003924;GO:0005200;GO:0005525;GO:0005874;GO:0007017	GTPase activity;structural constituent of cytoskeleton;GTP binding;microtubule;microtubule-based process	6.49e-05	6.53374	4.75297	3.77236	3.49127	3.5927	6.04477
cl_216269_4	---NA---			6.5e-05	2.74186	3.03515	1.84049	1.13611	0.73493	3.15663
cl_57918_23	---NA---			6.51e-05	6.27237	-7.76617	-5.92582	-7.76617	-6.92975	3.81249
cl_754064_2	probable multidrug resistance-associated protein lethal(2)03659 isoform X5	GO:0005524;GO:0016021;GO:0042626;GO:0055085	ATP binding;integral component of membrane;ATPase activity, coupled to transmembrane movement of substances;transmembrane transport	6.54e-05	-1.15703	1.69405	1.09018	2.5035	2.7182	1.13668
cl_290298_1	biotin--protein ligase isoform X1	GO:0004077;GO:0006464	biotin-[acetyl-CoA-carboxylase] ligase activity;cellular protein modification process	6.6e-05	3.10098	2.57924	2.13124	2.08158	2.0515	3.81919
cl_285902_7	potassium voltage-gated channel protein Shal isoform X1			6.63e-05	2.88002	2.32435	1.5021	0.26331	0.75733	3.37767
cl_341502_2	prion-like-(Q/N-rich) domain-bearing protein 25			6.66e-05	-7.76617	4.13468	5.3829	3.65779	3.76124	-2.34623
cl_241167_1	facilitated trehalose transporter Tret1-like	GO:0016021;GO:0022857;GO:0055085	integral component of membrane;transmembrane transporter activity;transmembrane transport	6.69e-05	4.19921	2.63993	2.89917	1.47719	1.68089	4.45781
cl_533496_1	---NA---			6.73e-05	2.70329	0.7284	-2.32148	-7.76617	-6.80511	3.67475
cl_301610_1	serine/arginine repetitive matrix protein 2-like			6.74e-05	0.25379	2.06269	1.97053	3.4974	3.32957	2.12136
cl_214365_1	---NA---			6.74e-05	-7.76617	3.72141	3.68512	3.06231	3.88624	-5.55786
cl_254301_6	peripheral plasma membrane protein CASK isoform X6			6.79e-05	3.15314	3.13605	2.42546	2.48632	2.19269	3.83838
cl_310708_2	protein lifeguard 4-like			6.8e-05	0.14782	2.80676	2.78086	3.46457	3.59701	2.0696
cl_371727_10	---NA---			6.85e-05	-7.76617	1.41762	2.19417	0.39151	1.54718	-5.2938
cl_124153_3	---NA---			6.85e-05	3.56487	2.64471	2.23994	0.63436	0.98907	4.18883
cl_567811_1	---NA---			6.85e-05	7.10583	-7.76617	-7.76617	-7.76617	-7.76617	0.91143
cl_858837_16	---NA---			6.93e-05	4.23809	-5.01788	-7.76617	-7.76617	-7.03494	0.1655
cl_842991_1	zinc finger protein 62 homolog isoform X2	GO:0003676	nucleic acid binding	6.94e-05	0.03406	-0.8083	0.2633	3.03803	3.04914	1.43333
cl_306981_8	---NA---			6.98e-05	8.10684	-6.02781	-7.76617	-4.4898	-6.86724	5.72353
cl_449803_4	meiosis regulator and mRNA stability factor 1 isoform X2	GO:0003676;GO:0005777;GO:0010468	nucleic acid binding;peroxisome;regulation of gene expression	6.98e-05	0.83153	0.95562	1.20314	3.20388	3.22658	1.52147
cl_371453_1	insulin-like growth factor-binding protein complex acid labile subunit isoform X9	GO:0005515	protein binding	6.98e-05	-7.76617	3.29192	1.36558	-0.39305	1.63915	-5.46389
cl_175465_6	otopetrin-2-like isoform X4	GO:0016021	integral component of membrane	6.98e-05	3.42254	1.20389	-5.58638	-7.76617	-6.80987	3.84427
cl_821621_1	---NA---			7.01e-05	-7.76617	3.41069	-7.76617	-7.76617	-6.00503	-7.76617
cl_96362_1	uncharacterized protein LOC111874214			7.04e-05	5.62927	3.39088	2.844	2.83553	2.42386	4.37905
cl_710699_1	serologically defined colon cancer antigen 8 homolog isoform X1	GO:0005813;GO:0007098	centrosome;centrosome cycle	7.04e-05	4.12376	1.64018	1.47807	0.78895	0.75974	4.18202
cl_72436_4	---NA---			7.04e-05	-4.84463	-7.76617	-6.48675	2.55586	1.72648	-6.70763
cl_70428_1	---NA---			7.11e-05	5.14414	4.17257	1.78706	-0.82913	-1.87496	5.49754
cl_179127_3	---NA---	GO:0005515	protein binding	7.12e-05	-7.76617	3.42885	4.29908	-0.30389	2.36039	-7.76617
cl_483923_1	---NA---			7.25e-05	-1.93841	4.53047	3.90934	3.51685	3.94151	-1.01356
cl_113714_1	---NA---			7.27e-05	6.38751	3.87202	2.86744	1.3493	1.82975	6.11386
cl_295102_10	esterase E4-like isoform X2			7.29e-05	-7.76617	2.23599	0.82753	2.44192	2.53079	-5.52577
cl_313441_1	cytochrome P450 4C1-like	GO:0005506;GO:0016705;GO:0020037;GO:0055114	iron ion binding;oxidoreductase activity, acting on paired donors, with incorporation or reduction of molecular oxygen;heme binding;oxidation-reduction process	7.29e-05	-0.33208	3.3771	3.60033	2.43327	2.85223	-0.51058
cl_371758_1	hemocyte protein-glutamine gamma-glutamyltransferase-like	GO:0003810;GO:0018149	protein-glutamine gamma-glutamyltransferase activity;peptide cross-linking	7.4e-05	1.73582	3.43548	4.77325	4.92134	5.1261	0.37416
cl_60597_1	---NA---			7.4e-05	5.92168	7.17343	9.10429	8.09392	7.97643	5.81124
cl_496388_1	---NA---			7.47e-05	7.41547	-5.51442	-5.77059	-7.76617	-7.76617	3.82515
cl_277275_4	15-hydroxyprostaglandin dehydrogenase [NAD(+)]-like			7.48e-05	-7.76617	1.52781	2.46992	1.97117	2.19975	-0.2126
cl_215604_1	PREDICTED: uncharacterized protein LOC105846369			7.49e-05	-7.76617	0.58956	1.36429	1.2533	0.05078	-0.87965
cl_405849_2	heat shock protein 83	GO:0005524;GO:0006457;GO:0051082	ATP binding;protein folding;unfolded protein binding	7.57e-05	6.77968	1.95656	1.85706	0.48152	1.2755	5.53362
cl_416135_6	gastrula zinc finger protein XlCGF57.1-like	GO:0003676	nucleic acid binding	7.6e-05	-0.58237	0.51157	0.78186	2.40151	2.80478	1.10465
cl_202311_3	hypothetical protein AVEN_209361_1			7.68e-05	4.47416	0.98044	1.08643	0.54653	1.72198	4.80024
cl_252942_7	---NA---			7.74e-05	-7.76617	3.25144	4.43417	1.67415	3.02414	-4.8265
cl_362099_1	insulin-like growth factor-binding protein complex acid labile subunit			7.88e-05	-7.76617	1.81219	2.6224	0.98144	2.85247	-5.12416
cl_134253_2	---NA---			7.88e-05	2.84245	0.3564	0.08895	-0.92143	-0.68475	2.97355
cl_175465_2	otopetrin-2-like isoform X2	GO:0016021	integral component of membrane	7.94e-05	6.20686	3.53183	2.03315	1.36817	1.35684	6.1289
cl_83373_1	---NA---			7.95e-05	-7.76617	0.97624	3.25366	1.91277	1.41414	-5.40824
cl_63314_35	---NA---			8e-05	3.83372	-7.76617	-7.76617	-7.76617	-7.76617	-0.86955
cl_220867_7	insulin-like growth factor-binding protein complex acid labile subunit	GO:0005515	protein binding	8.01e-05	-7.76617	-3.32028	0.30123	1.65375	1.96593	-7.76617
cl_33372_1	---NA---			8.01e-05	5.05034	2.73608	2.16194	1.76568	1.53677	5.34685
cl_434111_13	---NA---			8.01e-05	-7.76617	4.10326	5.13845	2.48267	2.42343	-4.93593
cl_848079_1	chemosensory protein			8.09e-05	-7.76617	1.70856	3.15832	2.87602	3.79789	-4.56841
cl_353073_4	probable elongation factor 1-delta isoform X1	GO:0003746;GO:0006414	translation elongation factor activity;translational elongation	8.09e-05	5.86609	2.95589	1.61853	0.45703	1.01589	5.2029
cl_390989_18	---NA---			8.17e-05	4.57603	-6.77417	-7.76617	-7.76617	-7.76617	-1.43093
cl_410460_1	---NA---			8.17e-05	2.6292	1.6007	-4.1026	-5.89605	-7.76617	2.61738
cl_188802_1	---NA---			8.22e-05	3.33438	2.86912	0.4228	-0.53199	-0.93835	3.08372
cl_485164_1	---NA---			8.3e-05	-7.76617	-3.87313	-0.27664	1.61481	1.11064	-7.76617
cl_358816_3	slit homolog 3 protein-like	GO:0005515	protein binding	8.33e-05	-7.76617	1.8331	2.6254	1.86456	1.6209	-4.96047
cl_652068_1	---NA---			8.33e-05	-7.76617	1.64746	1.78152	1.63423	1.53921	-4.91592
cl_127794_6	---NA---			8.34e-05	-7.76617	7.55012	7.53971	6.89691	6.77798	-1.02799
cl_637694_2	---NA---			8.35e-05	-7.76617	-5.82658	-1.98157	2.3636	2.09091	-7.76617
cl_686350_1	---NA---			8.35e-05	-7.76617	-7.76617	-6.21587	0.749	1.76628	-4.95518
cl_569526_6	---NA---			8.35e-05	2.07077	1.6538	1.68612	0.27899	-0.1237	2.48
cl_723206_1	HAD-hyrolase-like protein			8.41e-05	-7.76617	2.99179	-7.76617	-4.59171	-7.03925	-7.76617
cl_735178_1	---NA---			8.42e-05	-4.29918	9.51798	9.45765	9.07314	8.63271	3.98696
cl_283337_1	---NA---			8.44e-05	3.41591	2.4517	1.17361	0.29674	-0.49991	4.09107
cl_422560_5	troponin I isoform X8	GO:0005861	troponin complex	8.44e-05	10.7331	8.505	8.1056	7.67924	7.37306	9.27487
cl_233234_1	---NA---			8.44e-05	2.57479	3.03838	2.18785	0.76392	0.45199	2.91827
cl_401188_1	uncharacterized protein LOC113378065			8.44e-05	5.4645	2.29097	1.20927	1.58722	1.69495	4.45334
cl_518325_1	arrestin domain-containing protein 17-like isoform X1			8.44e-05	-7.76617	1.16833	1.07248	0.08223	0.31843	-5.60605
cl_276203_1	---NA---			8.44e-05	4.70269	2.88203	1.59414	1.59828	0.92152	4.37459
cl_897206_5	calpain-A isoform X4	GO:0004198;GO:0006508	calcium-dependent cysteine-type endopeptidase activity;proteolysis	8.46e-05	-7.76617	-3.65846	1.93561	1.13357	1.5503	-7.76617
cl_229661_1	---NA---			8.46e-05	-7.76617	-5.98167	-2.95603	2.08946	1.93339	-7.76617
cl_352394_2	immulectin 11			8.52e-05	-7.76617	1.5371	1.06339	0.83656	2.59846	-5.64476
cl_102108_2	---NA---			8.62e-05	2.20837	1.61416	-0.63651	-7.76617	-5.31405	2.97787
cl_222474_17	---NA---			8.64e-05	5.36492	-7.76617	-7.76617	-7.76617	-7.76617	0.1049
cl_476014_8	arrestin domain-containing protein 17-like isoform X1			8.66e-05	-7.76617	1.75609	1.29617	1.58407	1.28242	-5.29951
cl_142885_2	putative ribosome-binding factor A, mitochondrial	GO:0006364	rRNA processing	8.68e-05	-0.47167	2.29994	2.5697	2.69747	2.84469	1.71807
cl_651612_2	acetylcholine receptor protein alpha 1, 2, 3, 4 invertebrate, putative	GO:0004888;GO:0016021;GO:0022848;GO:0030054;GO:0034220;GO:0045211;GO:0060079	transmembrane signaling receptor activity;integral component of membrane;acetylcholine-gated cation-selective channel activity;cell junction;ion transmembrane transport;postsynaptic membrane;excitatory postsynaptic potential	8.71e-05	4.07759	1.75389	-0.46536	-2.25936	-6.86803	3.6368
cl_257860_1	---NA---			8.77e-05	-7.76617	-2.68756	-6.02076	1.12868	1.72617	-7.76617
cl_748265_9	AChain A, Computational Design Of A High-affinity Metalloprotein Homotrimer Containing A Metal Chelating Non-canonical Amino Acid	GO:0005515	protein binding	8.83e-05	-7.76617	0.35861	1.13404	-0.14106	1.20038	-5.61747
cl_469412_1	---NA---			8.86e-05	3.56356	-7.76617	-6.10157	-5.97821	-7.76617	2.59858
cl_499289_2	---NA---			8.88e-05	-7.76617	2.26975	2.65128	2.17824	2.02379	-2.77955
cl_523909_1	mitochondrial inner membrane protease subunit 1	GO:0005743;GO:0006627;GO:0008236;GO:0016021	mitochondrial inner membrane;protein processing involved in protein targeting to mitochondrion;serine-type peptidase activity;integral component of membrane	8.91e-05	1.29509	1.57027	2.53146	3.77601	3.6932	1.69836
cl_862385_1	cholesterol 7-desaturase	GO:0016020;GO:0016491;GO:0051537;GO:0055114	membrane;oxidoreductase activity;2 iron, 2 sulfur cluster binding;oxidation-reduction process	9.13e-05	-7.76617	1.30022	0.74552	0.29141	0.04198	-0.95025
cl_148527_50	---NA---			9.17e-05	4.8488	-4.73538	-7.76617	-7.76617	-6.95708	1.48921
cl_504567_3	CD63 antigen-like	GO:0016021	integral component of membrane	9.17e-05	1.07596	4.24217	4.50655	4.5715	5.54206	1.36247
cl_611921_2	---NA---			9.17e-05	-7.76617	5.04124	-7.76617	-5.14654	-7.76617	-5.60675
cl_89044_1	---NA---			9.17e-05	-7.76617	1.86798	2.45929	1.67509	1.56976	-2.74387
cl_533949_1	---NA---			9.17e-05	-7.76617	-5.97238	-2.62725	1.26088	1.41118	-7.76617
cl_490432_2	---NA---			9.17e-05	2.36134	0.78714	0.73967	-0.42127	-0.5134	2.72752
cl_448918_2	Chromatin modification-related protein YNG2	GO:0003676;GO:0046872	nucleic acid binding;metal ion binding	9.17e-05	-0.88619	1.2407	1.53152	2.95277	2.87995	1.43934
cl_600219_1	---NA---			9.18e-05	2.19805	3.24097	2.03598	0.68761	-0.1566	3.13468
cl_95887_1	cytochrome oxidase subunit 1 (mitochondrion)	GO:0004129;GO:0005743;GO:0006119;GO:0009060;GO:0016021;GO:0020037;GO:0022900;GO:0046872;GO:0070469;GO:1902600	cytochrome-c oxidase activity;mitochondrial inner membrane;oxidative phosphorylation;aerobic respiration;integral component of membrane;heme binding;electron transport chain;metal ion binding;respirasome;proton transmembrane transport	9.2e-05	-7.76617	2.92615	2.75646	1.98564	2.36792	-2.22945
cl_407379_1	hypothetical protein B7P43_G07011	GO:0000723	telomere maintenance	9.22e-05	-0.17762	1.21775	1.57483	2.54172	2.78328	1.52372
cl_182118_1	---NA---			9.22e-05	-0.77398	5.1681	5.58811	4.71017	6.10209	-0.63512
cl_236725_1	protein kinase C	GO:0004697;GO:0005524;GO:0005634;GO:0005737;GO:0006468;GO:0035556;GO:0046872	protein kinase C activity;ATP binding;nucleus;cytoplasm;protein phosphorylation;intracellular signal transduction;metal ion binding	9.25e-05	3.28784	3.32951	2.09936	2.05857	1.99364	3.70464
cl_43772_3	---NA---			9.28e-05	-7.76617	0.77024	1.76942	3.83123	3.94472	-4.99998
cl_105806_1	roundabout homolog 1-like			9.31e-05	2.86282	2.01898	1.36073	0.35527	0.07455	3.60714
cl_538772_5	---NA---			9.31e-05	-4.61098	8.37789	9.44899	6.33863	8.07795	0.8811
cl_354097_1	DNA repair protein XRCC1-like	GO:0000012;GO:0003684;GO:0005634	single strand break repair;damaged DNA binding;nucleus	9.31e-05	2.03826	2.43085	2.64998	3.96423	3.93167	2.54307
cl_404209_6	serine/threonine-protein kinase Chk2	GO:0004672;GO:0005524;GO:0006468	protein kinase activity;ATP binding;protein phosphorylation	9.31e-05	-7.76617	2.11149	2.43065	1.25658	1.51672	-5.15407
cl_469117_7	dsRNase 4	GO:0003676;GO:0016787;GO:0046872	nucleic acid binding;hydrolase activity;metal ion binding	9.31e-05	-7.76617	5.76562	7.47947	3.20736	5.5947	-4.01686
cl_388312_1	xanthine dehydrogenase	GO:0004854;GO:0004855;GO:0005506;GO:0009055;GO:0022900;GO:0030151;GO:0043546;GO:0051537;GO:0071949	xanthine dehydrogenase activity;xanthine oxidase activity;iron ion binding;electron transfer activity;electron transport chain;molybdenum ion binding;molybdopterin cofactor binding;2 iron, 2 sulfur cluster binding;FAD binding	9.33e-05	0.25566	4.75208	5.10749	4.32324	4.01723	2.11929
cl_230100_12	piggyBac transposable element-derived protein 4-like	GO:0016020	membrane	9.34e-05	4.36801	-7.76617	-6.035	-7.76617	-6.91591	0.97033
cl_35991_1	serine protease	GO:0004252;GO:0006508	serine-type endopeptidase activity;proteolysis	9.36e-05	-7.76617	1.19136	1.17146	1.01598	2.98634	-5.60805
cl_79867_1	---NA---			9.36e-05	3.47304	0.60755	-4.81495	-6.19109	-6.98731	3.76719
cl_732941_1	Phosphocholine transferase AnkX	GO:0005515	protein binding	9.39e-05	-7.76617	0.99543	1.93307	0.69457	0.84729	-5.33819
cl_464801_5	---NA---			9.39e-05	7.4941	-5.21829	-7.76617	-7.76617	-6.98682	2.61766
cl_225289_1	myosin-VIIa	GO:0003774;GO:0005524;GO:0016459;GO:0051015	motor activity;ATP binding;myosin complex;actin filament binding	9.42e-05	-7.76617	3.5704	3.96024	2.07091	2.75647	-2.64731
cl_845438_2	Aminopeptidase N	GO:0006508;GO:0008237;GO:0008270	proteolysis;metallopeptidase activity;zinc ion binding	9.43e-05	-7.76617	4.5892	4.48428	3.46761	3.96811	-4.35392
cl_57918_22	---NA---			9.46e-05	7.71338	-5.56126	-7.76617	-7.76617	-6.88951	4.85357
cl_46081_2	uncharacterized protein LOC110828801	GO:0005524;GO:0016021	ATP binding;integral component of membrane	9.5e-05	0.42728	0.81782	2.46612	4.08484	3.48124	-0.80083
cl_663929_2	lysosome-associated membrane glycoprotein 5			9.5e-05	2.383	1.36768	-0.04372	-7.76617	-5.91215	2.17103
cl_839115_14	---NA---			9.51e-05	-7.76617	2.8239	-5.91404	4.74169	2.0035	-7.76617
cl_746631_1	keratin, type I cytoskeletal 9-like isoform X3			9.52e-05	4.20269	3.2839	2.50292	2.30337	2.78424	3.92119
cl_839115_16	---NA---			9.54e-05	-4.01935	-3.34191	1.12384	4.23149	2.82701	-7.76617
cl_63513_7	aurora kinase B-like	GO:0004672;GO:0005524;GO:0006468	protein kinase activity;ATP binding;protein phosphorylation	9.54e-05	-7.76617	-6.13664	-3.15974	1.1166	1.2222	-7.76617
cl_490020_1	fasciclin-2 isoform X5	GO:0005515;GO:0007155;GO:0016020	protein binding;cell adhesion;membrane	9.55e-05	-4.71689	2.49794	2.85529	2.41793	2.77655	0.22867
cl_47755_4	Type III secretion system effector EspK			9.63e-05	4.36105	1.82182	2.40182	1.96197	1.92482	4.13043
cl_90295_2	putative cytochrome P450 301a1, mitochondrial	GO:0005506;GO:0016705;GO:0020037;GO:0055114	iron ion binding;oxidoreductase activity, acting on paired donors, with incorporation or reduction of molecular oxygen;heme binding;oxidation-reduction process	9.64e-05	-5.10635	0.55717	0.98917	-0.13714	0.25362	-7.76617
cl_431912_1	serine/threonine-protein kinase CST20 isoform X1	GO:0004712;GO:0005524;GO:0006468;GO:0007093;GO:0051304	protein serine/threonine/tyrosine kinase activity;ATP binding;protein phosphorylation;mitotic cell cycle checkpoint;chromosome separation	9.65e-05	0.91499	1.16726	1.48722	3.26887	3.45167	1.95856
cl_132357_3	---NA---			9.72e-05	3.31985	3.23935	1.93545	-0.42469	-0.35064	3.77024
cl_813072_19	LmrCD-specific DARPin			9.72e-05	-7.76617	1.09951	1.5757	0.2049	0.92818	-5.14432
cl_480640_1	---NA---			9.76e-05	3.16863	2.14491	1.06263	-7.76617	-0.98083	1.11942
cl_333080_3	RING finger and transmembrane domain-containing protein 2 isoform X2	GO:0016020	membrane	9.91e-05	1.7486	3.47142	3.86161	3.75926	3.97788	3.22621
cl_311385_1	---NA---			9.91e-05	-7.76617	1.23584	1.01517	0.93903	0.98146	-5.36896
cl_221791_1	---NA---			9.92e-05	4.02442	2.93972	1.8002	0.75713	0.58127	5.18269
cl_754226_1	putative accessory gland protein			9.93e-05	3.11862	-1.44599	-4.42845	-7.76617	-7.76617	3.35631
cl_259944_10	---NA---			9.96e-05	4.6466	-7.76617	-6.28491	-7.76617	-6.92583	0.55889
cl_653370_22	---NA---			9.96e-05	-7.76617	4.25453	4.77618	1.69595	3.62114	-4.76468
cl_126754_4	---NA---	GO:0005515	protein binding	0.000101	-7.76617	-2.84059	0.10294	3.46851	3.03345	-7.76617
cl_165759_35	probable cytochrome P450 4d14	GO:0004497;GO:0005506;GO:0016705;GO:0020037;GO:0055114	monooxygenase activity;iron ion binding;oxidoreductase activity, acting on paired donors, with incorporation or reduction of molecular oxygen;heme binding;oxidation-reduction process	0.000102	-7.76617	1.00124	2.64647	0.64862	1.74063	-5.23421
cl_222474_12	ETS homologous factor-like isoform X1	GO:0003700;GO:0005634;GO:0006355;GO:0043565	DNA-binding transcription factor activity;nucleus;regulation of transcription, DNA-templated;sequence-specific DNA binding	0.000102	-7.76617	-1.53981	2.12917	1.33834	0.68416	-7.76617
cl_849031_4	---NA---			0.000102	-7.76617	2.37719	2.86987	3.03147	3.78827	-5.39271
cl_337303_1	---NA---			0.000102	-7.76617	3.58173	3.16052	2.01268	0.96315	-7.76617
cl_126754_11	ankyrin repeat domain-containing protein	GO:0005515;GO:0097159;GO:1901363	protein binding;organic cyclic compound binding;heterocyclic compound binding	0.000102	-5.06955	2.15285	2.40032	5.00518	4.84875	-5.4676
cl_839323_1	leukocyte tyrosine kinase receptor	GO:0004714;GO:0005524;GO:0005887;GO:0007169;GO:0018108;GO:0043235;GO:0045664	transmembrane receptor protein tyrosine kinase activity;ATP binding;integral component of plasma membrane;transmembrane receptor protein tyrosine kinase signaling pathway;peptidyl-tyrosine phosphorylation;receptor complex;regulation of neuron differentiation	0.000102	3.13965	1.22996	-0.5388	-1.01974	-1.69187	3.70445
cl_697_7	---NA---			0.000103	2.11252	-7.76617	-7.76617	-7.76617	-7.76617	-1.98029
cl_182118_5	methyl farnesoate epoxidase-like	GO:0005488;GO:0016491	binding;oxidoreductase activity	0.000103	-1.7268	2.01305	3.36565	1.124	1.8235	-1.64223
cl_534841_1	Inositol-trisphosphate 3-kinase B-like Protein	GO:0016301;GO:0016310;GO:0032958	kinase activity;phosphorylation;inositol phosphate biosynthetic process	0.000104	1.00726	3.67276	3.53458	2.75535	2.747	2.48306
cl_921630_4	leucine-rich repeat-containing protein 24			0.000104	3.17827	2.05779	1.48169	0.55179	0.19246	3.39183
cl_160624_5	---NA---			0.000104	4.76973	0.16903	-1.48758	0.11159	-0.74003	4.75815
cl_755287_10	---NA---			0.000105	-7.76617	2.43538	2.16089	1.39425	2.1731	-4.78148
cl_102085_2	uncharacterized protein LOC113371520	GO:0016021	integral component of membrane	0.000106	3.13683	0.05871	-4.29102	-7.76617	-6.90904	2.58604
cl_229070_1	Hemolymph lipopolysaccharide-binding protein			0.000106	-0.83994	-1.85456	1.54798	1.58343	1.84554	-7.76617
cl_634293_2	hypothetical protein GUITHDRAFT_121393	GO:0005515	protein binding	0.000107	-7.76617	2.06761	2.28209	1.77758	2.32591	-4.73901
cl_220204_1	putative ankyrin repeat protein RF_0381	GO:0005515	protein binding	0.000109	-7.76617	1.90445	1.81045	1.05747	1.11544	-5.26011
cl_142887_9	---NA---			0.000109	-7.76617	0.71059	1.64815	-0.01533	1.47491	-5.21526
cl_187856_1	sel--like protein 1	GO:0005515;GO:0016021	protein binding;integral component of membrane	0.00011	3.07363	4.52217	4.85499	4.35267	4.60729	3.38422
cl_171578_1	regulator of G-protein signaling 9 isoform X2			0.00011	3.49862	2.75642	1.7557	1.00809	0.51649	3.68464
cl_449760_2	allantoinase, mitochondrial	GO:0016812;GO:0046914	hydrolase activity, acting on carbon-nitrogen (but not peptide) bonds, in cyclic amides;transition metal ion binding	0.00011	-7.76617	4.35151	5.06059	3.37272	4.06011	-4.07075
cl_162894_1	lymphocyte-specific helicase-like isoform X8	GO:0005524	ATP binding	0.00011	-0.74901	0.54749	0.80386	2.38762	2.48214	0.02513
cl_790236_10	---NA---			0.00011	4.00691	2.67898	2.27365	1.58885	0.78493	4.57104
cl_357116_3	uncharacterized protein LOC111870283			0.000111	-7.76617	5.41777	3.05988	1.46129	2.66656	-5.76503
cl_172812_2	---NA---			0.000111	-3.46402	1.57346	2.29361	0.65878	1.04718	-7.76617
cl_63314_9	cytohesin-1 isoform X2	GO:0005086;GO:0032012	ARF guanyl-nucleotide exchange factor activity;regulation of ARF protein signal transduction	0.000112	1.3542	4.09717	2.385	4.45073	4.51856	3.45204
cl_192774_1	Aminopeptidase N			0.000112	-4.11775	5.97632	5.72483	5.07954	6.01641	1.16174
cl_458308_4	uncharacterized protein LOC111872665, partial			0.000113	4.32794	3.71761	3.04353	2.65345	2.74841	4.16839
cl_585915_2	Sodium-independent sulfate anion transporter	GO:0008271;GO:0016021;GO:1902358	secondary active sulfate transmembrane transporter activity;integral component of membrane;sulfate transmembrane transport	0.000114	-1.78417	3.29078	3.61758	2.44384	2.89879	0.77177
cl_454194_3	---NA---			0.000115	-5.07493	0.81203	0.89273	2.2571	3.30036	-1.55371
cl_171838_2	leucine-rich repeat neuronal protein 3-like	GO:0005515	protein binding	0.000116	-4.9349	3.9963	4.06368	3.17964	3.65953	0.0166
cl_334899_5	myosin regulatory light chain 2	GO:0005509;GO:0016459	calcium ion binding;myosin complex	0.000116	6.26813	4.61788	3.90787	3.36755	2.55676	5.29399
cl_73106_5	---NA---			0.000116	4.55739	2.41208	2.58705	2.83721	1.83837	5.499
cl_370502_6	---NA---			0.000116	1.94665	2.05609	1.23436	0.71583	0.78083	3.08707
cl_385749_2	putative helicase mov-10-B.2 isoform X1	GO:0003723;GO:0032574;GO:0035194	RNA binding;5'-3' RNA helicase activity;posttranscriptional gene silencing by RNA	0.000116	-7.76617	2.00261	1.5744	2.61796	3.60235	-2.88672
cl_139943_1	---NA---			0.000116	1.04202	1.92683	0.52342	-5.49817	-1.74397	1.93752
cl_134616_7	---NA---			0.000116	2.0703	1.14413	-1.43634	-7.76617	-6.84994	3.39383
cl_165458_1	centromere protein I-like	GO:0000776;GO:0034508	kinetochore;centromere complex assembly	0.000116	-7.76617	-0.35716	-0.58231	1.42588	1.2263	-3.11355
cl_319220_6	acyl-CoA Delta(11) desaturase isoform X2	GO:0006633;GO:0016021;GO:0016717;GO:0055114	fatty acid biosynthetic process;integral component of membrane;oxidoreductase activity, acting on paired donors, with oxidation of a pair of donors resulting in the reduction of molecular oxygen to two molecules of water;oxidation-reduction process	0.000118	2.4413	4.89378	5.45075	4.20262	4.14968	2.28362
cl_369364_1	leucine-rich repeat-containing protein 15			0.000118	-7.76617	0.12633	1.2088	1.81034	2.22313	0.04597
cl_428758_10	---NA---			0.000118	6.35024	3.55735	4.17572	3.52045	4.03819	6.43701
cl_333080_1	---NA---			0.000118	3.96866	3.23859	2.10513	1.25025	0.94465	4.57941
cl_875337_5	---NA---			0.00012	3.54243	2.42018	1.6589	1.43249	0.97074	4.42796
cl_9179_1	constitutive coactivator of PPAR-gamma-like protein 1 homolog isoform X1	GO:0005634	nucleus	0.00012	1.99307	3.01878	3.30394	4.37463	4.37376	3.14086
cl_226661_3	---NA---			0.00012	4.46609	2.12167	-0.03624	-1.34859	-2.64606	4.65615
cl_663929_1	lysosome-associated membrane glycoprotein 5	GO:0003723;GO:0005634;GO:0005737;GO:0006397;GO:0016020	RNA binding;nucleus;cytoplasm;mRNA processing;membrane	0.00012	3.40089	2.68023	1.09591	0.00171	-0.16274	2.82422
cl_1044019_30	serine protease	GO:0004252;GO:0005102;GO:0006508	serine-type endopeptidase activity;signaling receptor binding;proteolysis	0.000121	-7.76617	6.99364	7.24057	5.10877	6.9456	-3.63401
cl_303682_1	---NA---			0.000121	3.73629	2.13849	1.55535	0.83648	0.51972	3.51854
cl_221935_3	snRNA-activating protein complex subunit 1 isoform X1			0.000121	1.32542	2.87988	3.84088	4.08914	4.06351	2.67811
cl_552723_1	---NA---			0.000122	2.56884	3.34148	3.29989	4.8082	5.06429	3.09935
cl_530614_2	integrin beta-PS isoform X1			0.000122	-7.76617	-0.31863	0.97265	0.51528	1.60379	-5.27488
cl_671903_1	hypothetical protein C0J52_02147			0.000123	-7.76617	5.04963	5.68176	2.62065	4.62666	-4.25614
cl_500501_2	transmembrane protein 189	GO:0016021	integral component of membrane	0.000123	1.48182	2.97492	3.45784	3.6027	3.85161	1.25756
cl_285396_2	serine protease 48 precursor	GO:0004252;GO:0006508	serine-type endopeptidase activity;proteolysis	0.000124	-5.45702	5.2028	6.25381	3.95512	5.61791	-5.82228
cl_799735_1	---NA---			0.000125	2.6839	1.14826	-6.0386	-7.76617	-6.84066	1.34098
cl_379739_4	glycine N-methyltransferase	GO:0017174	glycine N-methyltransferase activity	0.000125	-5.00546	3.43182	4.78792	1.89464	2.74307	-5.85457
cl_247108_1	---NA---			0.000126	-7.76617	0.89449	1.33172	-0.42998	1.25304	-5.30123
cl_50786_6	---NA---			0.000126	4.35756	4.50583	3.39313	2.73156	2.71821	4.5116
cl_390989_1	---NA---			0.000126	7.40288	4.03138	3.95617	3.98542	4.04694	6.12094
cl_319220_1	Trehalase precursor, putative	GO:0004555;GO:0005991	alpha,alpha-trehalase activity;trehalose metabolic process	0.000127	-7.76617	5.99475	5.95589	4.10185	5.36562	-2.16654
cl_65377_1	serine/threonine-protein phosphatase 6 regulatory ankyrin repeat subunit A-like protein	GO:0005515	protein binding	0.000127	-0.81599	-0.13684	0.61825	2.14315	2.6154	0.01423
cl_279188_1	---NA---			0.000128	-5.11215	4.20396	5.08715	2.75405	3.54468	0.97996
cl_63314_15	---NA---			0.000128	5.49166	-7.76617	-7.76617	-7.76617	-7.15489	-1.07248
cl_170174_1	Nose resistant to fluoxetine protein 6	GO:0016020	membrane	0.000128	-7.76617	1.37342	1.66283	1.66516	1.07266	-5.15837
cl_1001076_9	keratin-associated protein 10-3-like			0.000128	4.21987	3.01672	1.63349	0.30176	0.14593	3.90166
cl_234597_1	multidrug resistance-associated protein 4-like	GO:0005524;GO:0016021;GO:0042626;GO:0055085	ATP binding;integral component of membrane;ATPase activity, coupled to transmembrane movement of substances;transmembrane transport	0.000128	-7.76617	-6.21391	-2.33904	2.62928	2.22477	-7.76617
cl_557296_7	---NA---			0.000128	3.39602	1.85436	0.98025	-0.34034	-0.21497	4.41164
cl_258156_16	hemolymph lipopolysaccharide-binding protein			0.00013	-7.76617	1.44593	2.52384	-0.01661	-1.02643	-7.76617
cl_585291_6	elongation of very long chain fatty acids protein AAEL008004-like isoform X2	GO:0006631;GO:0016021;GO:0016747	fatty acid metabolic process;integral component of membrane;transferase activity, transferring acyl groups other than amino-acyl groups	0.000131	-7.76617	4.23091	3.88539	2.44239	3.34072	-4.79091
cl_200911_1	transcription factor TFIIIB component B''	GO:0003677	DNA binding	0.000131	0.98757	1.73903	1.99343	3.33033	3.60678	2.17824
cl_15172_1	---NA---			0.000131	4.06533	7.05072	7.83934	8.30024	7.82937	4.46993
cl_837475_1	---NA---			0.000131	-7.76617	4.31671	4.49472	3.8718	5.02812	-3.9602
cl_271705_1	carboxypeptidase N subunit 2-like isoform X3	GO:0005515	protein binding	0.000133	-7.76617	2.79588	3.12234	2.88554	2.67261	-2.27818
cl_103345_1	---NA---			0.000134	-4.55512	1.93586	2.32175	1.90369	2.42738	-5.67655
cl_254449_1	---NA---			0.000134	-7.76617	1.0819	-1.91235	1.91069	1.66875	-7.76617
cl_96197_3	---NA---			0.000135	1.42309	1.06601	-0.21922	-7.76617	-3.15242	1.4783
cl_261645_2	---NA---			0.000137	3.94791	3.96815	2.85569	1.88829	2.13978	4.26496
cl_899113_2	F-box/LRR-repeat protein 7-like			0.000137	-7.76617	-6.1906	-4.56019	1.7312	1.47798	-7.76617
cl_213805_2	zinc finger protein 623-like isoform X1	GO:0005634;GO:0008270	nucleus;zinc ion binding	0.000138	2.19822	2.69821	1.14607	-7.76617	-5.76051	2.07064
cl_168228_7	---NA---			0.000138	3.24432	4.44572	4.88668	4.59712	4.93913	3.03662
cl_67068_10	---NA---			0.000138	-7.76617	1.17735	0.98367	0.93552	0.71482	-5.08977
cl_614333_2	Short-chain dehydrogenase/reductase family 9C member 7			0.000138	4.21306	5.46748	5.81619	4.83296	4.96655	1.83213
cl_311195_3	---NA---			0.000139	4.30428	-0.79745	3.03208	-7.76617	3.25294	4.42408
cl_390051_9	---NA---			0.00014	3.36537	2.71087	1.64183	0.59524	0.81322	3.59773
cl_446550_4	Vanin-like protein 1	GO:0006807	nitrogen compound metabolic process	0.000141	-7.76617	1.22532	2.65183	2.73382	3.2355	-0.29681
cl_536225_1	DDB1- and CUL4-associated factor 5	GO:0005515	protein binding	0.000142	1.57474	1.71672	2.08389	3.31554	3.40614	2.19302
cl_362172_4	---NA---			0.000142	5.67156	-4.65224	-4.57206	-7.76617	-7.76617	1.40238
cl_630984_4	hypothetical protein B7P43_G02275			0.000142	4.80235	3.67073	3.30521	3.11127	2.96011	4.93728
cl_20421_1	---NA---			0.000143	2.61547	1.97832	1.2303	0.24798	0.54257	3.04379
cl_916571_1	---NA---			0.000143	-7.76617	2.88113	-7.76617	-7.76617	-5.96359	-7.76617
cl_392344_1	synaptotagmin-4	GO:0016020	membrane	0.000144	3.04307	2.67897	1.69999	0.7327	0.8695	3.10447
cl_539637_2	2-aminoethylphosphonate--pyruvate transaminase	GO:0019700;GO:0047304	organic phosphonate catabolic process;2-aminoethylphosphonate-pyruvate transaminase activity	0.000144	-4.75624	3.48787	4.92653	2.69812	3.21986	-5.47606
cl_479556_7	condensin-2 complex subunit D3-like	GO:0007076	mitotic chromosome condensation	0.000145	-0.38068	0.65808	0.59026	2.06865	2.33239	0.84054
cl_308737_1	RNA-directed DNA polymerase from mobile element jockey			0.000145	5.63905	1.27257	0.79761	1.39339	1.3544	3.53945
cl_390989_23	---NA---			0.000146	5.91181	-5.05572	-6.58979	-6.78275	-7.14166	0.99042
cl_256365_1	---NA---			0.000146	8.14518	1.67517	1.29829	1.50828	1.12071	4.89974
cl_589696_3	uncharacterized protein LOC113387540			0.000146	0.95785	3.75405	4.17309	3.55023	4.47363	1.42116
cl_108405_1	---NA---			0.000146	-1.70669	4.08403	4.50744	3.08996	3.69094	1.01444
cl_326450_1	putative ATP synthase subunit f, mitochondrial	GO:0016021	integral component of membrane	0.000146	8.97868	7.74669	7.80093	7.10921	7.4868	7.80809
cl_378731_10	---NA---			0.000146	-7.76617	1.86368	2.62805	0.16447	1.37587	-2.05501
cl_579627_6	hypothetical protein RR48_03506			0.000147	8.57399	-4.43026	-4.59424	-7.76617	-6.86367	5.97512
cl_566158_15	---NA---			0.000147	2.7398	2.02961	0.58181	0.21052	-0.3739	2.54936
cl_250867_1	---NA---			0.000147	2.09412	-1.45146	-2.45525	-7.76617	-7.76617	2.16437
cl_1102261_6	Excitatory amino acid transporter 2	GO:0015293;GO:0016021;GO:0055085	symporter activity;integral component of membrane;transmembrane transport	0.000148	3.11554	0.73954	-2.80075	-7.76617	-7.76617	1.25103
cl_260538_1	---NA---			0.000148	-7.76617	2.63558	2.76729	2.1091	2.52861	-4.58452
cl_790984_1	---NA---			0.000148	-7.76617	2.70921	3.03108	2.10439	2.49007	-4.5537
cl_204221_3	putative surface protein bspA-like isoform X6			0.000148	-7.76617	1.7443	2.39812	1.86063	0.87913	-5.1466
cl_255102_1	facilitated trehalose transporter Tret1-like isoform X2	GO:0016021;GO:0022857;GO:0055085	integral component of membrane;transmembrane transporter activity;transmembrane transport	0.000148	-0.29846	5.3689	5.91285	4.77344	5.12917	1.3548
cl_289750_2	S68306pol polyprotein, truncated - red flour beetle retrotransposon Woot	GO:0004190;GO:0006508	aspartic-type endopeptidase activity;proteolysis	0.00015	5.57325	3.77502	2.56058	2.72432	3.1138	5.68325
cl_162237_1	---NA---			0.00015	1.85608	0.2138	-4.28004	-3.00255	-7.76617	2.80835
cl_201755_1	transportin-3 isoform X1	GO:0006886;GO:0008536	intracellular protein transport;Ran GTPase binding	0.000151	1.58337	2.30223	2.44874	3.51972	3.60925	2.71439
cl_231808_2	lysophospholipase D GDPD1 isoform X1	GO:0006629;GO:0008081;GO:0016021	lipid metabolic process;phosphoric diester hydrolase activity;integral component of membrane	0.000152	0.93504	0.61544	0.74601	0.20019	0.7954	-6.01073
cl_140580_2	---NA---			0.000152	-7.76617	-0.15957	1.05395	0.58021	1.33121	-5.5612
cl_342343_2	piggyBac transposable element-derived protein 3-like			0.000152	4.92717	-0.01401	0.58933	0.35936	1.11378	3.05596
cl_432300_8	intron-binding protein aquarius	GO:0000398;GO:0005681	mRNA splicing, via spliceosome;spliceosomal complex	0.000152	-1.0425	1.38068	1.20406	1.29111	1.51915	1.67825
cl_448498_2	---NA---			0.000152	-7.76617	3.78413	4.09824	2.73381	3.54437	-4.38844
cl_858837_25	---NA---			0.000152	4.57106	-6.55417	-7.76617	-7.76617	-7.76617	-1.29342
cl_64513_1	hypothetical protein D910_10958			0.000152	4.7182	-2.5097	-7.76617	-5.68312	-7.76617	0.72251
cl_24740_1	fatty acyl-CoA reductase wat-like	GO:0080019	fatty-acyl-CoA reductase (alcohol-forming) activity	0.000153	4.9568	6.48348	6.49959	5.79829	6.00629	3.4417
cl_95857_3	beclin-1-like protein	GO:0006897;GO:0006914;GO:0032465	endocytosis;autophagy;regulation of cytokinesis	0.000153	1.8799	3.05825	3.21521	3.55673	3.84256	2.96784
cl_259944_3	---NA---			0.000154	4.90532	-6.31476	-7.76617	-7.76617	-7.76617	-1.63591
cl_299809_1	sialin isoform X1	GO:0005887;GO:0055085	integral component of plasma membrane;transmembrane transport	0.000154	-7.76617	4.50992	4.72751	1.03909	2.23806	-3.06662
cl_632645_1	---NA---			0.000154	1.54617	1.38349	1.71821	4.00859	3.91053	1.6239
cl_653370_10	hypothetical protein B7P43_G15616, partial			0.000154	-7.76617	4.07342	4.76601	2.59155	3.71808	-4.49599
cl_838468_5	---NA---			0.000154	2.15197	2.98722	1.4178	0.16533	-0.70118	2.06569
cl_829341_7	aminopeptidase N-like			0.000154	-4.8498	6.05779	6.06735	4.31047	4.97066	-4.6879
cl_509775_3	---NA---			0.000154	3.3589	2.23389	1.72891	0.79246	0.26689	3.86097
cl_580151_1	cytochrome c oxidase subunit I (mitochondrion)	GO:0004129;GO:0005743;GO:0006119;GO:0009060;GO:0016021;GO:0020037;GO:0022900;GO:0046872;GO:0070469;GO:1902600	cytochrome-c oxidase activity;mitochondrial inner membrane;oxidative phosphorylation;aerobic respiration;integral component of membrane;heme binding;electron transport chain;metal ion binding;respirasome;proton transmembrane transport	0.000154	-7.76617	3.54967	3.47389	2.65804	3.11687	-4.30164
cl_607507_12	muscle LIM protein 1 isoform X4			0.000154	9.87465	7.01853	6.28835	6.54965	6.24818	8.09379
cl_186820_1	coiled-coil domain-containing protein 43			0.000155	1.19755	1.7286	1.44846	4.23495	4.1303	2.28236
cl_256417_3	DDB1- and CUL4-associated factor 10 homolog	GO:0005515	protein binding	0.000155	-4.99368	2.07893	2.64408	2.29778	2.38089	-0.96376
cl_635053_9	---NA---			0.000155	-7.76617	0.51726	0.58011	-4.13279	1.1145	-7.76617
cl_107656_9	---NA---			0.000155	3.66794	2.62299	0.95817	0.75805	-0.09608	4.07599
cl_377076_1	---NA---			0.000155	-7.76617	1.15464	0.80175	0.14513	0.23084	-5.20276
cl_36822_1	---NA---			0.000156	4.02884	3.31361	2.76515	1.67368	1.3576	4.65265
cl_310157_3	mannosyl-oligosaccharide glucosidase isoform X2	GO:0004573;GO:0009311;GO:0016021	mannosyl-oligosaccharide glucosidase activity;oligosaccharide metabolic process;integral component of membrane	0.000156	1.53398	2.72028	3.19862	3.3165	3.48854	2.21174
cl_788835_11	---NA---			0.000156	9.223	8.42989	7.52824	6.84199	6.90984	8.28643
cl_193247_1	pacifastin-like protease inhibitor cvp4 isoform X6	GO:0030414	peptidase inhibitor activity	0.000156	6.78817	5.86359	4.4708	3.32274	2.96223	5.45974
cl_358142_9	---NA---			0.000157	-7.76617	0.98547	2.54637	1.98979	-0.39631	-7.76617
cl_26013_4	---NA---			0.000157	-7.76617	0.11703	2.52821	1.87256	2.44535	-7.76617
cl_419719_1	glucose dehydrogenase [FAD, quinone]-like	GO:0016614;GO:0055114	oxidoreductase activity, acting on CH-OH group of donors;oxidation-reduction process	0.000157	-7.76617	0.41064	0.41222	1.2748	1.15651	-5.61869
cl_313413_1	LmrCD-specific DARPin	GO:0005515	protein binding	0.000158	-7.76617	-3.17899	-0.02667	1.40726	1.62794	0.51732
cl_259626_1	Nucleoporin NUP53	GO:0003676;GO:0006913;GO:0031965	nucleic acid binding;nucleocytoplasmic transport;nuclear membrane	0.00016	2.36053	2.00972	3.05874	3.65461	3.99993	2.70654
cl_551983_8	uncharacterized protein LOC111862596 isoform X1			0.00016	-0.37844	2.00355	0.88523	2.22206	2.14003	0.98091
cl_873405_1	protein unc-79 homolog isoform X7	GO:0005515	protein binding	0.000161	3.6508	1.71539	0.85873	0.24459	0.51146	3.51201
cl_739966_1	---NA---			0.000161	-7.76617	3.94382	-4.12524	-7.76617	-6.92325	-7.76617
cl_553218_1	hypothetical protein XENTR_v900110516mg, partial			0.000161	-1.32384	2.90507	3.69799	2.95255	3.9477	-3.56721
cl_345450_2	restculocalbin-2 precursor, putative	GO:0005509	calcium ion binding	0.000163	5.83506	5.28621	5.20218	4.66447	4.7034	5.63492
cl_100282_1	---NA---			0.000164	-4.05483	4.32889	5.20205	5.75188	4.53429	-3.50406
cl_831434_1	---NA---			0.000164	-7.76617	3.78997	2.83774	3.18654	3.91596	-4.25994
cl_835547_1	glucose dehydrogenase [FAD, quinone]-like			0.000165	-7.76617	9.48777	9.82252	7.48322	8.42898	0.26321
cl_85033_4	---NA---			0.000167	-1.33164	1.99841	3.58492	2.75098	3.19284	-0.11341
cl_561741_5	short neuropeptide F			0.000167	4.15436	4.35745	2.70645	0.88599	0.5681	3.13856
cl_204739_1	tudor domain-containing protein 7A			0.000168	0.31423	0.92766	1.20551	2.39757	2.20414	0.61659
cl_660425_6	---NA---			0.000168	-7.76617	4.64	4.36608	3.17633	3.30755	1.4992
cl_326414_2	homocysteine-responsive endoplasmic reticulum-resident ubiquitin-like domain member 2 protein	GO:0005515	protein binding	0.000169	1.33361	3.77317	3.87732	3.96961	4.15053	2.35059
cl_546627_1	---NA---			0.000169	-0.17287	-6.18821	-0.44222	1.70995	0.79227	-0.38836
cl_127400_19	---NA---			0.000171	-7.76617	2.17018	1.94157	1.53685	2.04563	-4.8543
cl_1120129_1	---NA---			0.000172	6.45478	-7.76617	-7.76617	-7.76617	-7.76617	1.60545
cl_81841_5	---NA---			0.000172	5.37333	3.83418	3.86042	3.47925	3.34717	5.28214
cl_152617_1	---NA---			0.000172	-7.76617	2.19601	2.37855	2.12132	2.83895	-2.4213
cl_193602_1	---NA---			0.000172	-7.76617	-5.9992	-7.76617	0.9432	0.87777	-3.23217
cl_482602_1	---NA---			0.000172	3.58366	3.76908	2.70545	1.36844	1.14221	3.83272
cl_579627_5	hypothetical protein RR48_03506			0.000172	6.66117	-4.67799	-6.49979	-7.76617	-5.99551	5.75642
cl_536396_1	variable lymphocyte receptor B	GO:0005515	protein binding	0.000172	4.90551	6.06906	7.54792	7.11183	7.63586	3.24988
cl_459066_4	---NA---			0.000172	0.42114	2.85615	3.45529	3.01287	3.00724	1.7246
cl_682240_1	peritrophic matrix protein 9 precursor	GO:0005576;GO:0006030;GO:0008061	extracellular region;chitin metabolic process;chitin binding	0.000173	-7.76617	2.26397	5.79039	2.09284	6.04669	-7.76617
cl_200597_2	---NA---			0.000173	3.34719	4.34738	2.59859	1.29911	0.62626	3.41577
cl_226694_1	---NA---			0.000174	1.83475	4.22092	4.67564	4.39438	5.5745	2.2771
cl_432978_2	putative cytochrome P450 6a14	GO:0005488;GO:0016491	binding;oxidoreductase activity	0.000174	-4.9409	5.73452	5.38509	3.00201	5.09431	-4.64012
cl_499289_1	leucine-rich repeat-containing protein 15			0.000174	-4.10202	3.92843	4.64386	4.00073	4.38437	-0.75481
cl_386695_6	KH domain-containing, RNA-binding, signal transduction-associated protein 2-like isoform X1			0.000175	4.08474	2.83869	3.10406	2.85215	2.90117	4.57427
cl_312590_1	magnesium-dependent phosphatase 1-like	GO:0016791	phosphatase activity	0.000175	1.3492	3.671	5.00273	3.98262	3.90397	1.93873
cl_271658_2	---NA---			0.000178	2.92902	2.90039	1.55508	-0.76292	-0.79074	2.16951
cl_273999_2	uncharacterized protein LOC108912786			0.000178	-7.76617	3.84755	3.86927	3.25196	1.6901	-7.76617
cl_146684_1	---NA---			0.000178	0.62427	-6.10207	-7.76617	2.11586	1.80941	-1.42325
cl_155358_10	---NA---			0.000178	8.33967	1.35679	0.89861	1.11778	0.40906	3.19344
cl_653370_13	Xaa-Pro aminopeptidase 1	GO:0006508;GO:0046872;GO:0070006	proteolysis;metal ion binding;metalloaminopeptidase activity	0.000178	-7.76617	3.1517	3.67717	0.9638	2.74418	-4.89974
cl_539637_1	2-aminoethylphosphonate--pyruvate transaminase	GO:0019700;GO:0047304	organic phosphonate catabolic process;2-aminoethylphosphonate-pyruvate transaminase activity	0.000179	-4.7045	3.94506	4.92459	3.41852	3.85668	-5.02734
cl_873685_18	collagen alpha chain CG42342 isoform X13			0.000179	3.79554	2.42485	1.74816	1.20319	0.7772	4.11615
cl_343362_1	Phospholipid scramblase 2	GO:0017121;GO:0017128	plasma membrane phospholipid scrambling;phospholipid scramblase activity	0.000179	-7.76617	-6.29857	0.18966	2.61748	2.40325	-3.36672
cl_755287_1	ankyrin repeat domain-containing protein 50-like	GO:0005515	protein binding	0.000179	-4.52489	1.7058	2.50146	3.66296	3.5335	-1.34631
cl_444040_11	reverse transcriptase, putative			0.00018	5.82547	3.84838	2.11947	2.64968	2.47505	5.87395
cl_119452_1	---NA---			0.00018	1.72454	3.31926	4.5876	3.97544	4.87222	1.69706
cl_258295_1	lateral signaling target protein 2 homolog	GO:0046872	metal ion binding	0.000181	0.62387	2.7502	2.63422	2.38488	2.6723	2.21931
cl_402323_1	fatty acid synthase	GO:0008152;GO:0016740	metabolic process;transferase activity	0.000181	-3.92312	4.10413	4.64243	3.66905	3.9582	-0.54379
cl_194901_8	AChain A, Crystal structure of a designed full consensus ankyrin	GO:0005515	protein binding	0.000181	-7.76617	0.09063	2.12639	-3.79854	0.51764	-7.76617
cl_137575_3	leucine-rich repeat-containing protein 15-like	GO:0005515	protein binding	0.000181	-7.76617	1.2224	1.65142	0.41942	0.7856	-5.22819
cl_350913_6	52 kDa repressor of the inhibitor of the protein kinase-like			0.000182	4.82775	1.23079	-1.79908	-0.75976	-0.82626	3.3776
cl_351381_18	---NA---			0.000183	5.57419	-6.05236	-6.00135	-6.1873	-7.76617	1.38323
cl_1048315_2	---NA---			0.000183	-4.59646	8.64745	8.35955	8.21365	8.02634	2.0293
cl_452874_1	---NA---			0.000183	-3.74981	6.90035	6.81326	5.48681	6.18119	1.45512
cl_7526_1	AGAP002852-PA-like protein			0.000183	-7.76617	4.22994	5.04323	2.87877	4.70974	-4.42581
cl_88900_2	CUGBP Elav-like family member 4 isoform X9	GO:0003676	nucleic acid binding	0.000183	2.43522	1.78375	0.53442	0.09413	-0.17744	3.06349
cl_354841_1	allantoinase, mitochondrial	GO:0000256;GO:0004038;GO:0008270;GO:0050897	allantoin catabolic process;allantoinase activity;zinc ion binding;cobalt ion binding	0.000183	-7.76617	3.05368	3.95794	2.16574	2.88919	-4.49126
cl_77840_3	---NA---			0.000183	-1.57308	2.89042	2.80193	1.53219	1.75301	-0.26757
cl_147065_3	---NA---			0.000184	-7.76617	2.30006	3.09069	0.9373	1.30938	-4.73949
cl_618080_1	Carbonic anhydrase 2	GO:0004089;GO:0008270	carbonate dehydratase activity;zinc ion binding	0.000184	-7.76617	1.30303	0.20652	0.88038	1.27957	-5.08976
cl_284058_3	---NA---			0.000184	4.92294	1.51794	1.9417	1.24876	0.8576	2.80873
cl_467374_1	uncharacterized protein LOC110831379 isoform X2	GO:0016020	membrane	0.000184	-7.76617	1.28246	2.09632	0.44979	0.03119	-3.41073
cl_359727_1	---NA---			0.000184	3.31392	0.22836	-4.00882	-7.76617	-6.85879	2.9804
cl_64212_8	---NA---			0.000184	3.69016	1.66613	0.08319	-1.75767	-2.56532	4.1514
cl_81743_1	---NA---			0.000184	3.01749	2.20804	0.53989	0.02036	-0.0759	4.17588
cl_480148_1	nuclear protein MDM1 isoform X2	GO:0008017;GO:0046600	microtubule binding;negative regulation of centriole replication	0.000184	3.95134	2.90996	1.23622	0.78629	0.26838	3.39472
cl_243799_1	---NA---			0.000184	-7.76617	-4.18766	1.34066	0.21999	0.51504	-7.76617
cl_174932_13	---NA---			0.000184	4.79646	-6.04289	-7.76617	-7.76617	-7.76617	-5.40544
cl_178919_9	Unc-13-like protein B	GO:0005509;GO:0005543;GO:0007268;GO:0019992;GO:0035556	calcium ion binding;phospholipid binding;chemical synaptic transmission;diacylglycerol binding;intracellular signal transduction	0.000184	3.45283	2.06306	0.48161	0.27055	0.66922	3.1854
cl_212337_1	lachesin isoform X1			0.000185	4.76395	1.96668	1.71839	0.42774	0.89551	4.95765
cl_177522_5	leucine-rich repeat-containing protein 3-like	GO:0005515	protein binding	0.000186	-7.76617	2.18387	2.1757	1.0023	1.23766	-4.91665
cl_858837_13	---NA---			0.000186	5.89392	-4.85902	-6.38799	-7.76617	-7.23396	0.4753
cl_235666_1	RCC1 and BTB domain-containing protein 1-like isoform X2			0.000186	-7.76617	-2.03713	0.57834	2.39542	2.35819	1.46648
cl_663103_15	---NA---			0.000186	-7.76617	4.54668	4.19115	4.33856	4.28921	-1.08626
cl_288271_1	regucalcin-like isoform X2	GO:0005509;GO:0030234	calcium ion binding;enzyme regulator activity	0.000186	-7.76617	8.16944	8.15325	6.46705	7.35189	-0.25764
cl_811345_1	---NA---			0.000186	-7.76617	3.10811	-7.76617	-7.76617	-6.65769	-7.76617
cl_392186_1	protein seele			0.000186	-4.66695	2.27393	3.09788	2.15224	2.448	0.19804
cl_77120_1	---NA---			0.000187	1.64069	-1.66192	-5.95728	-7.76617	-7.76617	2.00035
cl_142890_1	---NA---			0.000187	-7.76617	1.89064	1.32187	1.22246	1.62059	-4.93994
cl_1050490_19	Kinesin light chain			0.000187	3.90594	2.42153	1.39394	1.01542	0.90775	4.42286
cl_439333_1	DDB1- and CUL4-associated factor 11	GO:0005515	protein binding	0.000188	-0.1593	2.85959	2.93487	3.01087	3.24448	2.65185
cl_566158_5	---NA---			0.000188	-4.87592	9.43075	8.17277	7.69658	7.96116	1.70659
cl_298452_19	---NA---			0.000188	5.94143	-6.032	-7.76617	-7.76617	-7.76617	-1.26588
cl_459686_1	---NA---			0.00019	-7.76617	2.39063	3.37379	2.41469	2.06013	-4.67382
cl_530614_1	integrin beta-PS-like			0.000191	-7.76617	0.4679	0.9791	-1.10531	1.40715	-7.76617
cl_385749_4	putative helicase mov-10-B.1 isoform X2			0.000192	0.53139	2.8494	2.86492	2.70207	3.09012	0.33946
cl_1044019_24	serine protease	GO:0004252;GO:0006508	serine-type endopeptidase activity;proteolysis	0.000193	-4.88838	7.95841	8.2913	5.33428	7.30977	2.2656
cl_298573_1	---NA---			0.000193	2.69613	1.04818	-2.04294	-4.01357	-7.76617	2.57929
cl_538234_1	Pro-Pol polyprotein	GO:0003676;GO:0015074	nucleic acid binding;DNA integration	0.000193	6.18203	4.39082	3.82839	4.03133	3.70338	6.32959
cl_306945_1	AChain A, Monoextended DARPin R12 (M_R12)	GO:0005515	protein binding	0.000193	-7.76617	0.02153	-0.74449	0.97633	0.71417	-5.37438
cl_101129_5	---NA---			0.000194	5.60914	-7.76617	-6.20561	-7.76617	-7.76617	-1.00162
cl_390989_17	---NA---			0.000194	5.73401	-4.76086	-7.76617	-6.51032	-7.14692	0.9531
cl_803372_8	---NA---			0.000194	0.76424	4.12578	4.36479	3.68268	3.89354	2.2486
cl_127261_5	---NA---			0.000194	-7.76617	-0.47111	1.11876	1.34152	1.08188	-5.47994
cl_102759_4	---NA---			0.000195	5.09233	-6.26229	-7.76617	-7.76617	-7.76617	-1.30101
cl_395495_1	ER degradation-enhancing alpha-mannosidase-like protein 2	GO:0004571;GO:0005509;GO:0008152;GO:0016020;GO:0016491	mannosyl-oligosaccharide 1,2-alpha-mannosidase activity;calcium ion binding;metabolic process;membrane;oxidoreductase activity	0.000195	-1.12967	1.7682	2.32083	2.28376	2.57733	1.32762
cl_61677_1	PREDICTED: uncharacterized protein LOC106070135, partial			0.000196	6.20178	-6.03585	-7.76617	-7.76617	-7.76617	-0.97822
cl_602693_1	Protein PRRC1			0.000196	2.8348	2.77873	2.66027	3.7429	3.63581	2.85089
cl_282796_1	---NA---			0.000196	3.36054	2.07696	1.34396	1.28441	1.0174	3.29763
cl_79511_1	otopetrin-3-like isoform X2	GO:0016021	integral component of membrane	0.000196	-7.76617	2.29288	1.82224	0.9959	1.06887	-4.99902
cl_639227_1	nose resistant to fluoxetine protein 6-like	GO:0016747	transferase activity, transferring acyl groups other than amino-acyl groups	0.000197	-7.76617	1.70955	0.78051	-1.26503	1.29298	-7.76617
cl_62186_22	---NA---			0.000197	5.39294	-6.2488	-7.76617	-7.76617	-7.76617	-1.12668
cl_190952_1	elongation of very long chain fatty acids protein AAEL008004-like	GO:0016021;GO:0016747	integral component of membrane;transferase activity, transferring acyl groups other than amino-acyl groups	0.000197	2.90297	-6.46504	-7.76617	-1.18696	-2.95672	4.27125
cl_858837_7	---NA---			0.000197	5.29149	-6.29468	-7.76617	-7.76617	-7.76617	-0.99385
cl_472626_12	---NA---			0.000197	5.21896	-7.76617	-7.76617	-6.08809	-7.76617	-1.68386
cl_537664_1	FERM domain-containing protein 8	GO:0005856	cytoskeleton	0.000197	3.42674	1.84143	0.97497	0.06518	0.75371	2.95
cl_390989_45	---NA---			0.000198	7.85454	2.6186	2.76398	1.98863	2.24654	4.85249
cl_116738_1	---NA---			0.0002	-3.68253	4.37583	5.84695	4.80521	4.5421	-4.97262
cl_259944_13	---NA---			0.0002	4.26534	-7.76617	-7.76617	-7.76617	-7.76617	-4.37538
cl_809818_1	---NA---			0.000201	3.21268	3.14528	2.40355	1.0791	1.22368	3.48484
cl_580274_1	---NA---			0.000201	4.75208	1.52281	1.17268	1.60312	1.75628	2.86602
cl_487942_1	apolipophorin-III, partial	GO:0005576;GO:0006869;GO:0008289	extracellular region;lipid transport;lipid binding	0.000201	-7.76617	0.54336	2.06492	1.8513	2.04759	-2.93611
cl_790628_16	AChain A, 4ANK: A designed ankyrin repeat protein with four identical consensus repeats	GO:0005515	protein binding	0.000201	-7.76617	-4.15934	-0.12207	0.677	1.29762	-7.76617
cl_401188_2	PREDICTED: uncharacterized protein LOC105678681			0.000201	4.87056	0.83326	-0.4186	0.16	0.22064	2.37166
cl_105056_3	Mariner Mos1 transposase			0.000203	4.17687	2.91183	2.25712	1.71641	1.45067	3.35947
cl_257282_4	---NA---			0.000203	4.09187	2.28199	1.64446	1.08894	0.81453	3.78615
cl_240045_1	carboxylesterase A4			0.000203	-4.7787	5.37747	5.60694	3.27938	3.99127	-0.08963
cl_102759_3	---NA---			0.000203	5.72994	-2.9894	-7.76617	-7.76617	-7.76617	-0.58932
cl_883016_9	RUN and FYVE domain-containing protein 2			0.000203	3.18929	2.1319	0.52096	0.82795	-0.14578	3.55868
cl_426922_10	---NA---			0.000203	0.98675	4.6171	4.7892	4.66005	5.81981	1.27986
cl_397778_1	gastric triacylglycerol lipase-like			0.000204	-7.76617	0.39102	-1.22213	1.10894	0.55269	-7.76617
cl_514460_1	---NA---	GO:0005576	extracellular region	0.000204	-4.073	7.20777	6.78171	6.60905	6.48335	2.89956
cl_851047_1	AGAP003123-PA-like protein			0.000204	-7.76617	2.82467	2.78333	1.72128	2.98975	-4.54618
cl_38764_7	leucine-rich repeats and immunoglobulin-like domains protein 1 isoform X3	GO:0005515	protein binding	0.000204	-7.76617	3.16332	2.83427	1.43828	2.20329	-5.06692
cl_225289_2	myosin-VIIa	GO:0003774;GO:0005515;GO:0005524;GO:0016459	motor activity;protein binding;ATP binding;myosin complex	0.000204	-7.76617	3.48842	3.86281	1.7079	2.8132	-4.47432
cl_855395_2	---NA---			0.000204	-7.76617	3.0705	3.748	1.6527	2.83333	-4.68138
cl_158308_2	nucleoside diphosphate-linked moiety X motif 8 isoform X2	GO:0016787	hydrolase activity	0.000204	-7.76617	0.70935	0.77901	2.19888	2.70739	-2.7832
cl_597893_1	uncharacterized protein LOC111867294	GO:0005515	protein binding	0.000204	2.57871	5.51567	5.3302	4.73918	6.21544	2.07453
cl_1048315_7	G-protein coupled receptor Mth2			0.000205	-0.277	3.65078	2.82435	2.40827	2.43252	-0.94888
cl_200601_1	apolipophorins			0.000205	-7.76617	-3.58173	1.05766	1.47865	1.26656	-7.76617
cl_554738_1	---NA---			0.000206	-7.76617	0.05871	1.14077	1.17287	2.91746	-2.80622
cl_215698_14	---NA---			0.000206	5.05541	-6.05624	-7.76617	-7.76617	-7.76617	-1.94653
cl_373392_1	---NA---			0.000206	3.90035	1.77738	1.14806	0.00218	0.78293	3.70513
cl_291882_8	serine/threonine-protein phosphatase 6 regulatory ankyrin repeat subunit B-like isoform X2	GO:0005515	protein binding	0.000207	-4.79447	2.00924	2.51941	1.93056	3.34739	-5.73817
cl_60332_1	NADH dehydrogenase subunit 1 (mitochondrion)	GO:0005743;GO:0008137;GO:0016021;GO:0055114	mitochondrial inner membrane;NADH dehydrogenase (ubiquinone) activity;integral component of membrane;oxidation-reduction process	0.000207	-7.76617	4.81491	5.99002	5.15239	5.36557	-1.02423
cl_286440_2	Kelch-like ECH-associated protein 1	GO:0005515	protein binding	0.000207	-7.76617	2.28592	1.96198	1.59237	2.08137	-4.54887
cl_41993_1	---NA---			0.000207	-7.76617	1.89814	1.3297	1.41819	0.6142	-2.76181
cl_228783_10	---NA---			0.000208	6.45207	1.42851	1.55475	0.64897	-0.23817	5.23058
cl_275156_2	---NA---			0.000208	7.54961	3.73341	2.98245	-0.4826	0.64428	6.08135
cl_337043_1	---NA---			0.000209	6.63326	-1.81067	-7.76617	-7.76617	-7.76617	-0.67499
cl_624306_2	polyprotein	GO:0016787	hydrolase activity	0.000209	-7.76617	4.74089	-6.71168	-5.51959	-4.85999	-7.76617
cl_527074_1	Carbohydrate-Binding Module Family 14 protein	GO:0005576;GO:0006030;GO:0008061	extracellular region;chitin metabolic process;chitin binding	0.000209	-1.46473	6.56549	7.25512	5.3604	6.81643	-4.52887
cl_333885_2	---NA---			0.000211	3.40738	3.82144	2.20212	1.2127	0.87943	3.96255
cl_392857_1	---NA---			0.000211	2.11493	2.0346	1.12544	-0.03775	-0.17077	2.92063
cl_82543_1	---NA---			0.000211	3.75299	4.33767	4.20424	2.07699	2.66666	4.17404
cl_388444_2	cysteine dioxygenase type 1	GO:0005506;GO:0016702;GO:0055114	iron ion binding;oxidoreductase activity, acting on single donors with incorporation of molecular oxygen, incorporation of two atoms of oxygen;oxidation-reduction process	0.000212	2.85679	4.90071	5.48921	4.35291	4.65646	2.34763
cl_98772_1	---NA---			0.000212	3.82271	3.34402	3.39108	1.68374	1.42257	4.09941
cl_828084_22	---NA---			0.000215	4.48899	-7.76617	-6.3001	-7.76617	-7.76617	-1.57704
cl_134009_8	---NA---			0.000217	3.86671	2.49259	2.16785	1.32144	1.59661	3.34925
cl_328970_7	---NA---			0.000218	5.03955	-7.76617	-5.98467	-7.76617	-7.76617	-2.07913
cl_524504_1	histone H3 type 2	GO:0000786;GO:0003677;GO:0005634;GO:0016021;GO:0046982	nucleosome;DNA binding;nucleus;integral component of membrane;protein heterodimerization activity	0.000221	10.2591	2.57524	1.38134	1.82217	2.20078	6.65836
cl_227112_30	zinc finger and BTB domain-containing protein 44	GO:0005515	protein binding	0.000221	-7.76617	-7.76617	-1.4694	1.03942	-0.23764	-7.76617
cl_239743_9	RNA-directed DNA polymerase from mobile element jockey-like			0.000222	5.10886	-3.96391	-5.83594	-7.76617	-7.76617	1.30516
cl_525624_1	---NA---			0.000222	-7.76617	0.34719	0.82388	0.16887	-0.89855	-7.76617
cl_845191_6	dachshund homolog 2-like			0.000222	2.3986	1.4622	1.03186	-0.03963	-1.15737	3.44622
cl_121547_1	---NA---			0.000222	-7.76617	2.0698	2.49792	1.39399	2.19487	-4.64755
cl_17939_6	uncharacterized protein LOC111862856			0.000223	3.71026	3.81607	4.60707	4.78636	4.90085	4.01041
cl_858837_5	---NA---			0.000223	5.69872	-6.11233	-7.76617	-7.76617	-7.76617	-0.98879
cl_346307_1	Serine/threonine-protein kinase Sgk3	GO:0004674;GO:0005524;GO:0006468;GO:0035091	protein serine/threonine kinase activity;ATP binding;protein phosphorylation;phosphatidylinositol binding	0.000224	-0.89361	2.4128	2.28648	2.4473	2.64326	0.2639
cl_237504_1	ataxin-10 isoform X1			0.000226	0.63124	1.26876	1.66498	2.89009	3.16945	1.05569
cl_317590_2	---NA---			0.000227	1.25481	-7.76617	-7.76617	-7.76617	-7.76617	-1.90253
cl_365555_2	hypothetical protein C0J52_18041	GO:0046872	metal ion binding	0.000227	3.65204	3.10344	2.02093	1.84409	1.70484	4.05848
cl_279170_1	E3 ubiquitin-protein ligase synoviolin A	GO:0000836;GO:0016021;GO:0016567;GO:0030433;GO:0061630	Hrd1p ubiquitin ligase complex;integral component of membrane;protein ubiquitination;ubiquitin-dependent ERAD pathway;ubiquitin protein ligase activity	0.000228	2.27515	3.4273	3.44149	4.39923	4.49082	3.11581
cl_177522_4	---NA---			0.000228	2.09023	2.57041	2.06854	0.95466	1.24985	3.19135
cl_632972_2	ankyrin repeat protein	GO:0005515	protein binding	0.000228	-7.76617	0.94061	0.73508	-1.26508	0.8208	-7.76617
cl_244263_1	---NA---			0.000229	2.00013	1.94282	1.39351	0.92541	0.69037	2.81606
cl_254255_4	hypothetical protein EVAR_66478_1			0.00023	2.79812	2.05737	0.5736	-0.41905	-0.12504	3.62248
cl_179127_5	---NA---			0.00023	-7.76617	-1.2673	1.67581	2.04181	2.16604	-7.76617
cl_541556_2	---NA---			0.00023	-7.76617	2.31162	1.05729	0.10005	0.98301	-4.88799
cl_193257_1	---NA---			0.000232	2.81678	-7.76617	-7.76617	-5.70485	-6.80858	3.63282
cl_726081_2	---NA---			0.000233	-7.76617	2.9748	3.42886	1.43652	2.11966	-3.23379
cl_45114_11	synaptotagmin-7 isoform X2	GO:0005544;GO:0006887;GO:0016020	calcium-dependent phospholipid binding;exocytosis;membrane	0.000233	3.46727	3.15398	1.53936	-0.07872	0.64078	3.26845
cl_97019_3	serine/threonine-protein kinase STK11	GO:0001558;GO:0004674;GO:0005524;GO:0030010;GO:0030295;GO:0032147;GO:0042593	regulation of cell growth;protein serine/threonine kinase activity;ATP binding;establishment of cell polarity;protein kinase activator activity;activation of protein kinase activity;glucose homeostasis	0.000233	-0.29657	0.59459	1.12948	2.82523	2.88015	0.4951
cl_379739_18	---NA---			0.000234	9.51111	2.56537	2.5756	1.48371	2.47336	5.31157
cl_330057_1	E3 ubiquitin-protein ligase sia-1	GO:0005515;GO:0005634;GO:0006511;GO:0007275;GO:0008270	protein binding;nucleus;ubiquitin-dependent protein catabolic process;multicellular organism development;zinc ion binding	0.000234	1.30303	1.88471	2.08005	3.02993	3.12584	1.98417
cl_376352_1	---NA---			0.000234	-7.76617	2.46974	2.54368	1.97565	3.25011	-4.38998
cl_767157_1	---NA---			0.000234	-7.76617	2.90748	3.01864	0.21257	1.96863	-4.97502
cl_454020_3	probable histone-lysine N-methyltransferase CG1716 isoform X2	GO:0005515;GO:0005694;GO:0006355;GO:0046975;GO:0097198	protein binding;chromosome;regulation of transcription, DNA-templated;histone methyltransferase activity (H3-K36 specific);histone H3-K36 trimethylation	0.000236	2.70439	3.05589	3.03193	3.86536	3.97017	3.6403
cl_604712_1	---NA---			0.000238	-7.76617	3.47335	2.97758	3.10267	3.91258	-3.96286
cl_648155_1	probable cytochrome P450 6a14	GO:0004497;GO:0005506;GO:0016021;GO:0016705;GO:0020037;GO:0055114	monooxygenase activity;iron ion binding;integral component of membrane;oxidoreductase activity, acting on paired donors, with incorporation or reduction of molecular oxygen;heme binding;oxidation-reduction process	0.000238	-7.76617	1.81987	-0.56614	1.76105	1.21526	-7.76617
cl_53396_10	---NA---			0.000238	3.61047	2.06187	1.07674	0.48571	-0.22862	3.35909
cl_14016_1	---NA---			0.00024	-1.02924	1.84231	3.74142	2.78201	2.43871	-0.68051
cl_197801_3	inter-alpha-trypsin inhibitor heavy chain H4-like isoform X1			0.00024	-7.76617	1.39117	1.63827	1.26845	2.09131	-4.68019
cl_285396_5	---NA---			0.000241	-7.76617	3.83388	3.96436	1.14507	4.56228	-7.76617
cl_473036_1	---NA---			0.000241	-3.6911	-7.76617	-7.76617	-7.76617	-6.78077	3.84701
cl_304644_1	---NA---			0.000242	3.82673	2.24478	1.02255	0.39855	0.64033	4.34978
cl_287660_1	---NA---			0.000243	1.30013	1.72193	1.10876	-0.76648	-0.97148	2.73234
cl_160217_2	---NA---			0.000243	-7.76617	1.48206	2.13401	0.44389	1.98804	0.19674
cl_858837_18	---NA---			0.000243	5.34384	-7.76617	-6.08053	-7.76617	-7.76617	-1.32874
cl_288822_1	---NA---			0.000243	1.83296	-0.00342	-4.4057	-7.76617	-6.99318	1.29345
cl_75954_1	microtubule-associated protein RP/EB family member 1 isoform X2	GO:0008017	microtubule binding	0.000243	-4.50527	-0.33274	-1.86867	3.13482	2.8852	-7.76617
cl_261847_17	myosin heavy chain 95F isoform X1			0.000243	-7.76617	1.47116	1.53558	0.77704	0.66946	-5.25695
cl_140306_6	---NA---			0.000244	2.96976	2.85395	1.87281	0.29029	0.28464	3.19844
cl_962966_1	---NA---			0.000245	10.0077	8.86815	8.65553	7.76672	7.57111	8.65288
cl_348946_16	Annexin B10	GO:0005509;GO:0005544	calcium ion binding;calcium-dependent phospholipid binding	0.000245	3.62145	3.7559	3.25598	1.38931	3.61285	4.06618
cl_196194_1	---NA---			0.000245	-7.76617	4.51748	5.03214	2.78136	3.80195	-3.90396
cl_298244_1	keratin, type I cytoskeletal 9-like isoform X3			0.000247	4.22768	3.27585	2.89408	2.64601	3.00315	4.37426
cl_165759_15	cytochrome P450 4C1-like	GO:0005506;GO:0016020;GO:0016705;GO:0020037;GO:0055114	iron ion binding;membrane;oxidoreductase activity, acting on paired donors, with incorporation or reduction of molecular oxygen;heme binding;oxidation-reduction process	0.000248	-7.76617	3.8411	3.89036	2.8338	3.35818	-2.05795
cl_622933_1	---NA---			0.00025	-7.76617	1.80922	1.13126	1.38148	1.13966	-4.81001
cl_238563_2	AChain A, DD_Off7_10_3G124	GO:0005515	protein binding	0.00025	0.2562	-0.21824	1.45672	2.49528	2.29235	1.31121
cl_46331_1	---NA---			0.000252	-7.76617	-2.14292	-0.18829	1.28477	0.68906	-7.76617
cl_182902_8	regulator of G-protein signaling 7	GO:0008277;GO:0035556	regulation of G protein-coupled receptor signaling pathway;intracellular signal transduction	0.000252	2.86216	2.26481	1.86202	1.02583	1.48311	3.07569
cl_510880_1	cytochrome oxidase subunit I (mitochondrion)	GO:0004129;GO:0005743;GO:0006119;GO:0009060;GO:0016021;GO:0020037;GO:0022900;GO:0045277;GO:0046872;GO:1902600	cytochrome-c oxidase activity;mitochondrial inner membrane;oxidative phosphorylation;aerobic respiration;integral component of membrane;heme binding;electron transport chain;respiratory chain complex IV;metal ion binding;proton transmembrane transport	0.000252	-7.76617	2.82036	2.62259	1.00424	2.01357	-4.71281
cl_592622_1	N-acetylmuramoyl-L-alanine amidase	GO:0002376;GO:0005488;GO:0008745;GO:0009253	immune system process;binding;N-acetylmuramoyl-L-alanine amidase activity;peptidoglycan catabolic process	0.000252	-7.76617	6.88598	8.07151	4.49134	7.06033	-4.16696
cl_89871_1	Transient receptor potential cation channel protein painless	GO:0005216;GO:0005515;GO:0006811;GO:0016020;GO:0055085	ion channel activity;protein binding;ion transport;membrane;transmembrane transport	0.000252	-7.76617	0.19407	0.893	0.63262	1.22692	-4.97205
cl_260115_1	glutamate receptor ionotropic, delta-1-like			0.000254	-7.76617	1.82771	2.25303	1.87666	1.26261	-2.46343
cl_38764_3	insulin-like growth factor-binding protein complex acid labile subunit	GO:0005515	protein binding	0.000255	-7.76617	2.59551	2.67127	1.51157	1.80336	-5.10476
cl_793934_2	chitinase KME2	GO:0005975;GO:0016798	carbohydrate metabolic process;hydrolase activity, acting on glycosyl bonds	0.000255	-7.76617	4.63092	4.5735	2.61911	3.55178	-4.03828
cl_155358_4	---NA---			0.000255	5.56103	2.54914	2.59139	1.89675	2.06015	3.37673
cl_681434_2	collagenase 3-like	GO:0004222;GO:0006508;GO:0008270;GO:0031012	metalloendopeptidase activity;proteolysis;zinc ion binding;extracellular matrix	0.000255	-7.76617	4.98964	6.09566	4.33024	4.21137	-5.80676
cl_250255_18	---NA---			0.000255	5.8986	-6.20271	-5.92353	-7.76617	-7.01291	0.97238
cl_160614_1	AGAP004851-PA-like protein	GO:0005576;GO:0006030;GO:0008061	extracellular region;chitin metabolic process;chitin binding	0.000255	-7.76617	5.6243	5.63115	1.78413	4.37723	-4.04826
cl_475049_3	---NA---			0.000257	3.36607	3.63538	1.93102	-0.12958	0.65379	3.32036
cl_282652_1	sentrin-specific protease 1-like isoform X3	GO:0006508;GO:0008234	proteolysis;cysteine-type peptidase activity	0.000257	1.13447	2.09251	2.59246	4.0052	3.77291	2.58445
cl_201435_10	---NA---			0.000258	5.40393	-5.84501	-7.76617	-7.76617	-7.76617	-2.10494
cl_459952_7	Ankyrin repeat domain-containing protein	GO:0005515	protein binding	0.000258	-7.76617	1.44961	2.05427	1.72845	1.61548	-2.62274
cl_292110_1	27 kDa hemolymph glycoprotein			0.000259	3.16046	3.74991	4.74404	4.7444	4.8678	2.75365
cl_70980_1	oxidative stress-induced growth inhibitor 2-like	GO:0030308;GO:0043065	negative regulation of cell growth;positive regulation of apoptotic process	0.000259	0.16611	3.94964	3.22568	2.8576	3.13876	1.81672
cl_825451_5	Aminopeptidase N	GO:0006508;GO:0008237;GO:0008270	proteolysis;metallopeptidase activity;zinc ion binding	0.000262	0.77411	9.00869	9.51834	7.34578	8.66752	3.10438
cl_62990_12	---NA---			0.000262	5.28748	-6.07176	-7.76617	-7.76617	-7.76617	-1.41376
cl_512864_1	---NA---			0.000262	3.30086	3.8492	3.01952	1.80331	1.63293	3.7027
cl_306981_9	---NA---			0.000262	7.14791	-7.76617	-7.76617	-5.78849	-5.89247	4.14795
cl_845438_3	glutamyl aminopeptidase-like isoform X1	GO:0006508;GO:0008237;GO:0008270	proteolysis;metallopeptidase activity;zinc ion binding	0.000262	4.77728	2.68967	2.97917	3.66735	3.75714	4.5347
cl_382102_1	---NA---			0.000263	2.32097	2.43165	1.83669	-0.20361	0.04086	2.58508
cl_446220_2	probable G-protein coupled receptor B0563.6			0.000263	-7.76617	-7.76617	-7.76617	-0.94193	1.14102	-7.76617
cl_585291_28	---NA---			0.000263	7.68083	-3.61447	-6.19277	-4.07826	-7.76617	5.14653
cl_333885_1	---NA---			0.000263	4.90661	4.8291	3.22939	1.80948	1.79931	5.40932
cl_402916_3	phenoloxidase-activating factor 2-like isoform X1	GO:0004252;GO:0006508	serine-type endopeptidase activity;proteolysis	0.000264	2.59057	6.18676	5.81169	4.35246	5.85505	3.02294
cl_346307_2	serine/threonine-protein kinase Sgk1-like	GO:0004674;GO:0005524;GO:0006468;GO:0035091	protein serine/threonine kinase activity;ATP binding;protein phosphorylation;phosphatidylinositol binding	0.000264	0.23362	2.09075	2.00218	2.78816	2.93047	-0.35084
cl_261848_2	sodium/potassium-transporting ATPase subunit beta-2 isoform X2	GO:0005890;GO:0006813;GO:0006814	sodium:potassium-exchanging ATPase complex;potassium ion transport;sodium ion transport	0.000266	6.60666	6.76293	6.04961	5.00395	5.09458	6.7608
cl_252991_7	reverse transcriptase, putative			0.000267	3.69859	1.74051	-1.38991	0.42785	-0.46739	4.042
cl_469597_2	nicotinic acetylcholine receptor Paa7 subunit	GO:0004888;GO:0016021;GO:0022848;GO:0030054;GO:0034220;GO:0045211;GO:0060079	transmembrane signaling receptor activity;integral component of membrane;acetylcholine-gated cation-selective channel activity;cell junction;ion transmembrane transport;postsynaptic membrane;excitatory postsynaptic potential	0.000268	3.41651	1.36842	-4.05215	-4.05385	-7.76617	2.38961
cl_57902_1	dumpy, isoform V	GO:0007424;GO:0007475;GO:0008362;GO:0040005;GO:0044719	open tracheal system development;apposition of dorsal and ventral imaginal disc-derived wing surfaces;chitin-based embryonic cuticle biosynthetic process;chitin-based cuticle attachment to epithelium;regulation of imaginal disc-derived wing size	0.000268	-3.56911	6.05202	3.43914	4.89754	5.45493	0.5688
cl_249108_3	integrin alpha-4-like isoform X2	GO:0007155;GO:0008305	cell adhesion;integrin complex	0.000268	-7.76617	0.14692	0.90059	0.4532	1.61764	-3.06615
cl_148527_11	---NA---			0.000269	6.65766	-0.0301	-7.76617	-4.3449	-5.80056	3.43368
cl_329079_16	---NA---			0.00027	1.21257	1.32295	0.06002	-7.76617	-4.67257	2.19776
cl_664327_1	---NA---			0.00027	-7.76617	2.80711	-7.76617	-4.94648	-7.76617	-7.76617
cl_316807_1	---NA---			0.00027	3.28574	2.60721	2.2744	1.62164	1.6044	3.41483
cl_351837_1	sarcoplasmic calcium-binding protein	GO:0005509	calcium ion binding	0.000271	4.34119	1.52318	1.44287	0.23972	-0.77789	3.50357
cl_73106_3	---NA---			0.000274	5.69222	3.40363	3.78323	3.62116	2.89304	6.25002
cl_112841_1	peritrophic matrix protein 9 precursor	GO:0005576;GO:0006030;GO:0008061	extracellular region;chitin metabolic process;chitin binding	0.000274	-7.76617	1.47512	6.76088	1.76137	5.24589	-7.76617
cl_117672_9	phosphatidylinositol phosphatase PTPRQ-like isoform X3			0.000274	1.65623	1.60701	2.71307	3.07347	4	0.97467
cl_205165_3	probable phospholipid-transporting ATPase IF isoform X5	GO:0000287;GO:0005524;GO:0015914;GO:0016021	magnesium ion binding;ATP binding;phospholipid transport;integral component of membrane	0.000277	-7.76617	1.59644	1.25846	2.66869	2.47491	-4.78699
cl_494756_4	---NA---			0.000278	4.35799	2.7255	2.73897	2.72306	2.37811	4.34851
cl_355440_1	Tyrosine-protein phosphatase non-receptor type 11	GO:0004725;GO:0005737;GO:0035335	protein tyrosine phosphatase activity;cytoplasm;peptidyl-tyrosine dephosphorylation	0.000279	3.33712	5.72836	4.04006	3.81837	4.451	4.41423
cl_687876_1	Cyclin-dependent kinase 20	GO:0004672;GO:0005524;GO:0006468	protein kinase activity;ATP binding;protein phosphorylation	0.000279	3.13868	0.33384	0.51154	0.83975	0.99517	2.29773
cl_281572_3	troponin T, skeletal muscle isoform X4	GO:0005861;GO:0006937	troponin complex;regulation of muscle contraction	0.000279	10.3043	8.07927	7.69145	7.30518	6.64272	8.93912
cl_156336_4	---NA---			0.000281	4.02465	-6.04393	-3.97339	-7.76617	-7.76617	2.25345
cl_405940_1	AChain A, Crystal Structure of Engineered Protein. Northeast Structural Genomics Consortium Target OR264.	GO:0005515	protein binding	0.000281	-7.76617	2.14471	2.95833	1.7186	1.65135	-2.24016
cl_240281_1	---NA---			0.000281	-7.76617	2.66336	2.30712	1.79701	1.87767	-4.94032
cl_91273_1	Oxysterol-binding protein 1			0.000281	4.12441	4.80171	4.85255	4.92588	5.06453	4.61715
cl_308487_1	Phosphocholine transferase AnkX			0.000281	-0.8361	1.41788	1.32385	2.87912	3.29331	-3.86684
cl_194901_7	DChain D, Coupling Of Remote Alternating-access Transport Mechanisms For Protons And Substrates In The Multidrug Efflux Pump Acrb	GO:0005515	protein binding	0.000281	-7.76617	0.35909	0.49728	-1.45286	0.597	-7.76617
cl_192270_5	multiple PDZ domain protein-like isoform X6			0.000285	3.48571	3.21824	2.6995	2.0153	1.76188	3.6286
cl_53396_7	hypothetical protein L798_02856			0.000285	7.42038	4.27355	4.30765	4.17084	4.20639	6.9351
cl_410916_2	---NA---			0.000285	-4.17047	-7.76617	1.32012	1.75098	1.13323	-2.6634
cl_290884_4	PREDICTED: uncharacterized protein LOC109036748			0.000285	-7.76617	-0.22379	-1.08468	1.98132	1.97726	-0.41839
cl_267727_1	protein PTHB1	GO:0005515;GO:0034464	protein binding;BBSome	0.000286	-0.36025	-7.76617	-2.47165	0.07313	0.5685	0.37746
cl_435020_1	---NA---			0.000286	2.0203	1.43362	0.24647	-0.22886	0.10056	3.02164
cl_85813_1	---NA---			0.000286	3.06616	3.20268	2.12865	1.64792	-0.33598	2.89107
cl_598524_1	disintegrin and metalloproteinase domain-containing protein 19 isoform X3	GO:0004222;GO:0006508;GO:0007229;GO:0016021	metalloendopeptidase activity;proteolysis;integrin-mediated signaling pathway;integral component of membrane	0.000286	1.38557	0.27604	-1.43048	0.93052	1.50562	1.48689
cl_148527_4	---NA---	GO:0005576;GO:0006030;GO:0008061	extracellular region;chitin metabolic process;chitin binding	0.000287	8.38152	0.02803	-1.13231	-1.92619	-3.48697	4.57784
cl_97324_21	---NA---			0.000287	-7.76617	0.9045	0.3636	0.24945	0.42476	-5.27023
cl_513557_1	cytochrome c oxidase subunit III (mitochondrion)	GO:0004129;GO:0005739;GO:0016021;GO:0019646;GO:1902600	cytochrome-c oxidase activity;mitochondrion;integral component of membrane;aerobic electron transport chain;proton transmembrane transport	0.000287	-7.76617	5.38334	6.08375	4.90744	5.12552	-3.37757
cl_117672_7	Angiopoietin-1 receptor	GO:0005515	protein binding	0.000287	1.23572	2.01926	2.78336	2.84343	3.59317	0.46938
cl_62186_17	---NA---			0.000287	-7.76617	-6.00916	-1.98759	1.7795	2.07274	-7.76617
cl_425136_3	CSP precursor			0.000287	2.04037	7.38379	8.50836	7.66796	8.64889	3.72236
cl_238738_1	longitudinals lacking protein, isoforms A/B/D/L-like isoform X18	GO:0003676	nucleic acid binding	0.000287	6.41487	4.21829	4.46348	4.15254	3.93282	6.48279
cl_390989_7	---NA---			0.000288	4.89406	-7.76617	-6.11098	-7.76617	-7.76617	-1.43477
cl_498086_1	predicted protein	GO:0004252;GO:0006508	serine-type endopeptidase activity;proteolysis	0.000288	0.41456	5.76577	3.58333	1.74673	2.79197	0.15822
cl_375721_1	---NA---			0.000288	0.44773	3.77594	4.40998	2.7102	2.84708	0.78119
cl_454452_1	---NA---			0.000289	3.52391	0.38003	-3.1278	-6.17688	-6.8552	3.03511
cl_191304_1	eukaryotic translation initiation factor 3 subunit A	GO:0001732;GO:0003743;GO:0005852;GO:0016282;GO:0033290	formation of cytoplasmic translation initiation complex;translation initiation factor activity;eukaryotic translation initiation factor 3 complex;eukaryotic 43S preinitiation complex;eukaryotic 48S preinitiation complex	0.000291	4.19303	5.18532	5.20409	5.60899	5.47566	5.01025
cl_63314_37	---NA---			0.000293	4.7631	-6.03126	-7.76617	-7.76617	-7.76617	-1.79223
cl_390989_14	---NA---			0.000293	5.13743	-6.12623	-7.76617	-7.76617	-7.76617	-1.13316
cl_165759_14	Cytochrome P450 4C1	GO:0005506;GO:0005789;GO:0016021;GO:0020037;GO:0055114;GO:0070330	iron ion binding;endoplasmic reticulum membrane;integral component of membrane;heme binding;oxidation-reduction process;aromatase activity	0.000293	-7.76617	2.88082	2.87889	-0.37373	1.33306	-4.71757
cl_350917_6	dynein light chain roadblock-type 2	GO:0003774;GO:0005737;GO:0005868;GO:0005874;GO:0007018;GO:0045505	motor activity;cytoplasm;cytoplasmic dynein complex;microtubule;microtubule-based movement;dynein intermediate chain binding	0.000293	3.55357	2.73331	2.60809	2.12961	1.87738	3.29874
cl_148971_1	RNA-binding protein lark isoform X1	GO:0003723;GO:0008270	RNA binding;zinc ion binding	0.000293	7.26969	5.90773	6.00698	6.00518	6.17412	7.46396
cl_371700_1	---NA---			0.000293	-7.76617	-6.46844	-4.44234	0.41999	0.55965	-7.76617
cl_357125_3	alpha-amylase 1-like	GO:0004553;GO:0005975;GO:0043169	hydrolase activity, hydrolyzing O-glycosyl compounds;carbohydrate metabolic process;cation binding	0.000294	0.05131	10.0045	9.32804	9.1965	8.60351	4.04316
cl_234383_2	---NA---			0.000296	4.89799	-7.76617	-6.13934	-7.76617	-7.76617	-1.24593
cl_372904_1	---NA---			0.000297	-7.76617	7.11576	6.51727	4.86655	3.2649	-3.98374
cl_873685_12	alpha-amylase 1-like	GO:0005975;GO:0016787;GO:0043169	carbohydrate metabolic process;hydrolase activity;cation binding	0.000297	-7.76617	5.49552	4.78217	3.63069	4.10892	-3.91892
cl_97491_1	---NA---			0.000297	2.20014	5.74674	5.91428	5.81272	6.71971	2.54455
cl_501036_1	1-phosphatidylinositol 4,5-bisphosphate phosphodiesterase epsilon-1-like isoform X1	GO:0004435;GO:0016042;GO:0035556	phosphatidylinositol phospholipase C activity;lipid catabolic process;intracellular signal transduction	0.000297	4.04776	3.38396	1.78908	0.6854	0.87548	3.96243
cl_238444_4	---NA---			0.000297	2.31108	1.82323	0.27534	-0.38491	-0.66337	3.22077
cl_359739_6	Paternally-expressed gene 3 protein			0.000297	-7.76617	1.11768	1.51738	-0.0715	1.20142	-3.32943
cl_413988_1	uncharacterized protein LOC113363314			0.000297	-1.07069	4.96955	5.4791	3.95996	4.62465	0.87808
cl_392639_15	---NA---			0.000297	5.83369	-7.76617	-6.11236	-7.76617	-7.76617	-0.42645
cl_67310_7	---NA---			0.000297	2.52043	1.32543	1.76788	0.49625	0.81829	3.66448
cl_180222_1	---NA---			0.000298	-7.76617	-6.06482	-2.07152	0.19092	1.63818	-7.76617
cl_150528_2	---NA---			0.000298	-7.76617	4.0744	4.3583	-1.25425	2.92315	-5.64791
cl_750943_2	zinc finger protein 271-like	GO:0003676	nucleic acid binding	0.000298	0.97959	0.04731	0.43363	2.28545	2.40605	1.57228
cl_255905_10	endoribonuclease Dicer-like isoform X2	GO:0004525;GO:0005515;GO:0006396	ribonuclease III activity;protein binding;RNA processing	0.000299	0.03213	2.52969	2.77177	3.25541	3.56917	1.8513
cl_269439_2	---NA---			0.000299	3.9706	3.76531	4.12147	-0.04582	1.34715	4.58464
cl_743128_2	putative accessory gland protein			0.000299	-7.76617	7.27786	4.2847	3.76049	2.06734	-7.76617
cl_283022_13	---NA---			0.0003	3.49922	-7.76617	-6.07031	-7.76617	-7.76617	-2.84174
cl_614289_11	---NA---			0.0003	3.6447	2.81447	2.97305	2.45891	2.78409	4.02093
cl_76062_1	---NA---			0.000303	-7.76617	3.23038	3.55407	1.97216	2.18635	-4.42411
cl_178919_11	protein unc-13 homolog B isoform X14	GO:0005509;GO:0005543;GO:0007268;GO:0019992	calcium ion binding;phospholipid binding;chemical synaptic transmission;diacylglycerol binding	0.000303	3.42486	2.08705	0.76486	0.80583	0.70579	3.37785
cl_442939_6	---NA---			0.000304	4.08451	-6.18191	-7.76617	-7.76617	-7.76617	-1.86062
cl_510868_3	---NA---			0.000307	-7.76617	7.07011	-7.76617	-3.75954	-7.76617	-7.76617
cl_258156_15	hemolymph lipopolysaccharide-binding protein			0.000309	-1.19946	1.71683	3.02538	0.56834	0.73881	-5.61723
cl_337807_3	CREB/ATF bZIP transcription factor-like isoform X3			0.00031	4.72897	2.17347	2.00552	2.35054	2.26787	4.16512
cl_621717_2	thaumatin-like protein 2			0.00031	-5.00744	8.97147	8.58804	6.50755	6.56274	2.13666
cl_290579_14	myosin-VIIa	GO:0003774;GO:0005524;GO:0016459;GO:0051015	motor activity;ATP binding;myosin complex;actin filament binding	0.00031	-7.76617	2.12597	2.63999	0.31256	1.87427	-4.89485
cl_233788_2	inhibitor of Bruton tyrosine kinase			0.00031	-7.76617	1.51315	2.56545	1.82755	2.04914	-2.06857
cl_55156_5	---NA---			0.00031	1.87414	0.86459	-7.76617	-6.32461	-6.61033	1.17983
cl_303873_1	---NA---			0.000311	-7.76617	4.15011	-5.86078	-7.76617	-6.65878	-7.76617
cl_28838_4	Solute carrier family 35 member E3	GO:0016021	integral component of membrane	0.000312	0.03942	2.65082	2.87183	3.02296	3.07729	1.9187
cl_200597_1	---NA---			0.000312	3.45665	3.90587	1.6125	0.51078	0.99762	3.57123
cl_489967_5	troponin T	GO:0005861;GO:0006937	troponin complex;regulation of muscle contraction	0.000312	10.4816	8.80704	8.28846	7.90617	7.65086	9.04136
cl_409337_7	hypothetical protein C0J52_25074			0.000317	0.0046	4.19533	3.67643	1.72206	2.89686	0.92218
cl_678905_5	Forkhead box protein P4	GO:0003700;GO:0005634;GO:0006355;GO:0043565	DNA-binding transcription factor activity;nucleus;regulation of transcription, DNA-templated;sequence-specific DNA binding	0.000317	1.62684	1.1863	-0.13786	-0.92409	-0.51052	2.89684
cl_626336_1	---NA---			0.000317	2.78446	2.22206	1.47616	0.9613	0.85947	3.6129
cl_319220_14	soluble trehalase protein isoform 2	GO:0004555;GO:0005991	alpha,alpha-trehalase activity;trehalose metabolic process	0.000317	-7.76617	5.57431	5.46481	3.94526	3.8096	-3.72284
cl_828084_26	---NA---			0.000318	4.36312	-4.70325	-6.38323	-6.44196	-7.76617	-0.07603
cl_653370_15	AGAP006122-PA-like protein	GO:0005509;GO:0005886;GO:0007155	calcium ion binding;plasma membrane;cell adhesion	0.000318	-7.76617	4.2197	4.7648	2.58223	3.56504	-4.17169
cl_23966_1	NADH dehydrogenase subunit 4 (mitochondrion)	GO:0006120;GO:0008137;GO:0016021;GO:0031966;GO:0070469	mitochondrial electron transport, NADH to ubiquinone;NADH dehydrogenase (ubiquinone) activity;integral component of membrane;mitochondrial membrane;respirasome	0.000318	-7.76617	5.48135	5.99222	5.72266	5.20761	-3.24378
cl_97998_5	---NA---			0.000318	-7.76617	2.14378	3.83572	1.85856	0.14952	-7.76617
cl_653370_19	---NA---			0.000318	-7.76617	3.832	4.77874	2.34236	3.30574	-4.27915
cl_122305_1	---NA---			0.000318	4.68429	3.83358	3.41576	3.34086	3.61198	5.49392
cl_328766_1	protocadherin-like wing polarity protein stan isoform X1	GO:0005509;GO:0005886;GO:0007156	calcium ion binding;plasma membrane;homophilic cell adhesion via plasma membrane adhesion molecules	0.000319	-7.76617	4.18962	5.07834	2.29581	3.93111	-4.4015
cl_431597_6	allatostatin C	GO:0007218	neuropeptide signaling pathway	0.000319	4.89003	3.97366	1.06611	0.79463	0.29986	3.14317
cl_47035_1	Aldose 1-epimerase	GO:0005975;GO:0016853	carbohydrate metabolic process;isomerase activity	0.000319	3.89785	5.26712	5.57082	5.10585	5.13289	3.96088
cl_466823_1	probable allantoicase isoform X1	GO:0000256;GO:0004037	allantoin catabolic process;allantoicase activity	0.000319	-3.80279	2.76301	3.85396	2.40751	2.97395	-5.82099
cl_390989_28	---NA---			0.00032	4.86771	-6.12855	-7.76617	-7.76617	-7.76617	-1.2254
cl_628516_7	---NA---			0.00032	-7.76617	1.49037	1.80439	0.47613	1.33312	-3.62718
cl_206201_1	jerky protein homolog-like			0.000321	1.89213	1.16024	-2.46524	-4.94789	-7.19668	1.55861
cl_85174_23	hypothetical protein B7P43_G04922, partial			0.000322	-0.70761	0.54056	1.1198	2.04324	1.8975	0.20791
cl_31375_1	---NA---			0.000322	5.31951	-5.90198	-7.76617	-7.76617	-7.76617	-1.64247
cl_196310_1	Protein phosphatase 1D	GO:0004722;GO:0006470;GO:0046872	protein serine/threonine phosphatase activity;protein dephosphorylation;metal ion binding	0.000322	0.90691	1.95764	2.31754	2.79367	2.77334	2.07904
cl_552091_1	---NA---			0.000322	0.32246	5.12822	5.73934	4.10088	4.38259	1.85203
cl_420654_8	esterase FE4-like isoform X1	GO:0052689	carboxylic ester hydrolase activity	0.000323	0.68387	9.55472	9.45142	7.91127	8.80655	3.68713
cl_22210_1	---NA---			0.000324	5.0237	-7.76617	-6.20645	-7.76617	-7.76617	-0.77659
cl_858837_24	---NA---			0.000324	5.0575	-6.00442	-7.76617	-7.76617	-7.76617	-1.38731
cl_65777_9	---NA---			0.000327	0.42713	3.70886	4.90438	4.56904	3.95222	-3.1124
cl_1099285_2	glucose dehydrogenase [FAD, quinone]-like	GO:0016614;GO:0050660;GO:0055114	oxidoreductase activity, acting on CH-OH group of donors;flavin adenine dinucleotide binding;oxidation-reduction process	0.000327	0.99095	9.17138	9.11523	8.28786	8.5064	-3.37694
cl_66703_2	---NA---			0.000328	3.05964	2.63722	1.27081	-0.83021	-0.48742	2.36646
cl_846226_17	Actin like	GO:0005524;GO:0005737;GO:0005856	ATP binding;cytoplasm;cytoskeleton	0.00033	7.5009	5.45307	5.12624	4.41769	3.65331	6.05459
cl_390989_5	---NA---			0.00033	5.81426	-4.76443	-7.76617	-7.76617	-7.76617	-0.54786
cl_544498_1	guanine nucleotide exchange protein smcr8b-like			0.00033	-0.64693	-0.91784	-0.41627	1.44631	1.15013	0.03513
cl_859488_1	---NA---			0.000331	-7.76617	0.50916	1.51632	0.9427	2.19267	-4.90083
cl_232518_1	longitudinals lacking protein, isoforms H/M/V isoform X1	GO:0005515	protein binding	0.000331	-7.76617	-6.13743	-4.8073	1.28526	2.02141	-0.7534
cl_321872_1	tropomyosin-1 isoform X1			0.000331	11.8898	10.372	9.76362	9.27687	9.08068	10.5332
cl_295277_1	---NA---			0.000331	-7.76617	0.59492	0.95549	0.14473	0.38608	-5.16831
cl_373198_11	---NA---			0.000331	3.37528	3.5401	2.28365	1.55228	1.42694	4.18892
cl_38764_1	leucine-rich repeats and immunoglobulin-like domains protein 2 isoform X2	GO:0005515	protein binding	0.000331	-7.76617	4.15403	4.49502	2.12497	3.16313	-4.54841
cl_130983_1	cytochrome oxidase subunit I (mitochondrion)	GO:0004129;GO:0005743;GO:0006119;GO:0009060;GO:0016021;GO:0020037;GO:0022900;GO:0046872;GO:0070469;GO:1902600	cytochrome-c oxidase activity;mitochondrial inner membrane;oxidative phosphorylation;aerobic respiration;integral component of membrane;heme binding;electron transport chain;metal ion binding;respirasome;proton transmembrane transport	0.000331	-7.76617	3.17359	2.76602	1.96331	1.67551	-4.38536
cl_454977_1	AChain A, Monoextended DARPin R12 (M_R12)	GO:0005515	protein binding	0.000331	-7.76617	2.9462	3.16763	0.86307	2.00948	-0.26415
cl_157592_2	CLK4-associating serine/arginine rich protein isoform X1			0.000333	2.67922	1.86584	2.05113	2.02991	1.21132	3.28873
cl_336386_1	Down syndrome cell adhesion molecule-like protein Dscam2 isoform X3	GO:0016021	integral component of membrane	0.000333	4.55001	3.63315	3.35524	2.34478	2.39042	4.8442
cl_522646_1	WD repeat and HMG-box DNA-binding protein 1	GO:0005515	protein binding	0.000334	-0.59737	-1.22204	-0.48063	0.77474	1.01216	0.78405
cl_376696_6	---NA---	GO:0005515	protein binding	0.000334	-7.76617	0.74207	1.36102	-1.17868	-0.13901	-7.76617
cl_103403_1	Spermine oxidase	GO:0016491;GO:0055114	oxidoreductase activity;oxidation-reduction process	0.000334	0.46357	1.10614	1.58517	3.10535	2.90589	0.35749
cl_162903_1	fatty acid synthase			0.000334	-7.76617	0.88498	1.65208	0.2323	0.12212	-5.25391
cl_482030_4	---NA---			0.000334	6.74484	-5.60018	-7.76617	-7.76617	-7.76617	-1.14469
cl_222718_1	carbonic anhydrase family protein	GO:0004089;GO:0008270	carbonate dehydratase activity;zinc ion binding	0.000334	-7.76617	5.0814	5.34456	3.4733	3.61922	-3.93153
cl_259944_9	---NA---			0.000334	4.55034	-6.28694	-7.76617	-7.76617	-7.76617	-0.92448
cl_648306_1	---NA---			0.000334	3.30337	6.03774	6.59582	5.92343	6.22579	1.78375
cl_358816_4	phospholipase A2 inhibitor-like	GO:0005515	protein binding	0.000334	-7.76617	2.07379	2.48558	0.84909	1.21457	-4.59906
cl_425075_1	---NA---			0.000335	-3.00811	8.62262	10.2537	6.77798	8.06698	1.9654
cl_832727_10	predicted protein	GO:0005576;GO:0006030;GO:0008061	extracellular region;chitin metabolic process;chitin binding	0.000336	-7.76617	5.96351	5.57177	2.14526	3.82434	-1.55151
cl_248458_1	THO complex subunit 6	GO:0005515	protein binding	0.000336	0.56842	2.03372	2.76442	3.06206	3.12977	2.42013
cl_390989_21	---NA---			0.000336	5.24734	-4.5048	-6.26276	-7.76617	-7.02444	1.21842
cl_281487_3	UNC93-like protein	GO:0016021	integral component of membrane	0.000336	-1.29641	4.34275	3.99356	3.20647	3.61212	0.77084
cl_284617_1	PREDICTED: chymotrypsin-2-like	GO:0004252;GO:0006508	serine-type endopeptidase activity;proteolysis	0.000336	-7.76617	6.73086	6.69631	3.21291	4.83467	-3.38801
cl_813072_5	BChain B, DARPin1238_E11			0.000337	-7.76617	1.74238	2.23265	0.51402	1.34876	-5.02352
cl_194006_10	---NA---			0.000338	4.46413	-4.82435	-6.38666	-7.76617	-7.09174	1.56967
cl_203081_1	---NA---			0.000338	2.7173	3.03875	1.32024	-0.767	-0.39082	2.8442
cl_304953_1	---NA---			0.000338	2.78086	0.30159	-0.58629	-1.16712	-1.34163	3.58821
cl_553218_2	hypothetical protein XENTR_v900110516mg, partial			0.000338	-4.12821	1.13851	1.77925	1.88199	2.99731	-5.70169
cl_388125_2	integral membrane protein DGCR2/IDD-like			0.000338	-0.43251	3.52459	5.01898	5.7597	5.77228	-0.08379
cl_250350_1	Sphingolipid delta(4)-desaturase DES1	GO:0016021;GO:0030148;GO:0042284;GO:0055114	integral component of membrane;sphingolipid biosynthetic process;sphingolipid delta-4 desaturase activity;oxidation-reduction process	0.000342	2.25966	3.81954	4.26234	3.7792	3.93235	2.94394
cl_315198_2	uncharacterized protein LOC109854709			0.000342	-7.76617	1.38191	1.61732	1.38557	1.46869	-2.39983
cl_71623_1	cytochrome c oxidase subunit III (mitochondrion)	GO:0004129;GO:0005739;GO:0016021;GO:0019646;GO:1902600	cytochrome-c oxidase activity;mitochondrion;integral component of membrane;aerobic electron transport chain;proton transmembrane transport	0.000342	-7.76617	6.47131	6.40338	6.78726	6.65079	-2.84204
cl_317374_1	---NA---			0.000343	0.90261	3.49257	3.44166	2.90047	2.92554	2.03446
cl_155358_9	---NA---			0.000343	5.81308	2.21827	1.9841	1.26435	1.70835	3.08945
cl_329079_15	---NA---			0.000343	2.828	2.08642	2.40471	0.40554	0.70379	2.9246
cl_188126_5	calcium-transporting ATPase sarcoplasmic/endoplasmic reticulum type isoform X1	GO:0005388;GO:0005524;GO:0005783;GO:0016021;GO:0070588	calcium-transporting ATPase activity;ATP binding;endoplasmic reticulum;integral component of membrane;calcium ion transmembrane transport	0.000343	-7.76617	3.71887	3.7	2.31582	2.49618	-4.05781
cl_162423_6	---NA---			0.000343	3.91864	-6.13409	-7.76617	-7.76617	-7.76617	-1.95914
cl_425136_22	ejaculatory bulb-specific protein 3-like			0.000343	1.02479	3.99022	5.2606	4.46206	5.12468	1.37797
cl_557296_6	---NA---			0.000343	-0.00695	3.89094	4.24768	1.62574	2.51957	-0.20105
cl_569492_2	glutamate receptor-interacting protein 1 isoform X3	GO:0005515	protein binding	0.000343	4.52809	2.96721	1.3944	1.54258	1.12869	3.80619
cl_75175_2	---NA---			0.000343	8.59579	7.44614	7.41092	6.5641	6.95931	9.04251
cl_553170_1	---NA---			0.000343	-7.76617	0.32261	0.12551	0.9096	0.78374	-5.40857
cl_221226_2	---NA---			0.000344	3.50943	2.9729	2.39535	1.88994	1.70599	3.98856
cl_390989_34	---NA---			0.000347	4.86763	-6.20271	-7.76617	-7.76617	-7.76617	-0.81542
cl_73845_23	signal peptide, CUB and EGF-like domain-containing protein 2			0.000347	2.82297	0.50073	-3.8792	-7.76617	-6.87902	2.2563
cl_832727_5	peritrophic matrix protein 9 precursor	GO:0005576;GO:0006030;GO:0008061	extracellular region;chitin metabolic process;chitin binding	0.000347	-7.76617	5.6018	5.24933	2.42796	3.61515	-2.01193
cl_165759_3	Cytochrome P450 4C1	GO:0016020;GO:0016491;GO:0046872	membrane;oxidoreductase activity;metal ion binding	0.000348	-7.76617	3.60059	4.99908	1.48991	3.0803	-2.36961
cl_53396_4	myosin-IB isoform X1	GO:0003774;GO:0003779;GO:0005524;GO:0016459	motor activity;actin binding;ATP binding;myosin complex	0.000348	2.83889	5.46734	5.48611	4.95435	4.91597	3.67084
cl_180209_1	ankyrin repeat domain-containing protein	GO:0005515	protein binding	0.000349	-7.76617	-0.42593	1.64857	0.79198	-0.30894	-7.76617
cl_826932_2	late embryogenesis abundant protein			0.000349	5.39402	3.99131	6.24536	6.90544	6.72855	4.10606
cl_30938_9	---NA---			0.000351	9.27688	8.24834	7.70349	6.98846	6.71865	8.45764
cl_186510_1	AChain A, DD_Off7_10_3G124	GO:0005515	protein binding	0.000351	0.89163	1.3939	1.57556	2.86306	3.11608	1.24498
cl_152170_2	V-type proton ATPase subunit B	GO:0005524;GO:0033180;GO:0046034;GO:1902600	ATP binding;proton-transporting V-type ATPase, V1 domain;ATP metabolic process;proton transmembrane transport	0.000352	0.62104	-4.24153	0.48558	2.48008	1.97618	-7.76617
cl_390989_38	---NA---			0.000352	4.80726	-6.07022	-7.76617	-7.76617	-7.76617	-1.27293
cl_567813_1	---NA---			0.000352	7.18039	-1.46469	-7.76617	-7.76617	-7.76617	0.54287
cl_261847_1	Myosin heavy chain 95F	GO:0003774;GO:0005524;GO:0016459;GO:0051015	motor activity;ATP binding;myosin complex;actin filament binding	0.000353	2.96177	5.4194	5.5908	5.042	5.11197	3.66743
cl_122663_14	Acyl-CoA-binding domain-containing protein 6	GO:0005515	protein binding	0.000353	-7.76617	0.9401	1.05779	1.40611	1.95196	-3.06393
cl_288556_1	---NA---			0.000353	-7.76617	1.29613	-3.4497	2.18072	1.24154	-7.76617
cl_210759_5	uncharacterized protein LOC112904437			0.000353	-7.76617	1.89958	2.15198	1.82794	1.62917	-2.25126
cl_293994_7	venom protease-like	GO:0004252;GO:0006508	serine-type endopeptidase activity;proteolysis	0.000354	-7.76617	3.08874	1.16783	2.05737	2.63906	-4.6683
cl_858837_20	hypothetical protein OFAG_02197, partial			0.000355	4.99705	-6.12558	-7.76617	-7.76617	-7.76617	-0.85502
cl_271368_1	---NA---			0.00036	-4.78269	2.57996	3.70001	2.1077	2.70755	-0.30256
cl_108903_1	Selenium-binding protein 1-A	GO:0008430	selenium binding	0.00036	0.99971	4.70799	4.97999	4.1423	4.44852	1.29843
cl_384073_3	---NA---			0.00036	-7.76617	1.4583	1.26981	1.43674	1.49732	-4.83259
cl_939985_9	---NA---			0.000361	-7.76617	4.70287	4.9658	3.82971	5.06839	-4.04386
cl_858837_4	---NA---			0.000366	5.43268	-6.10398	-6.0774	-6.251	-7.76617	1.22698
cl_123111_1	unconventional myosin-Ie-like	GO:0003774;GO:0003779;GO:0005524;GO:0016459	motor activity;actin binding;ATP binding;myosin complex	0.000366	-0.16914	-0.36406	-0.03563	0.8635	1.14476	1.75857
cl_394544_5	tigger transposable element-derived protein 6-like	GO:0003677	DNA binding	0.000367	-7.76617	-2.41276	-0.69768	1.52635	1.71187	1.18382
cl_855896_1	UNC93-like protein isoform X2			0.000367	-7.76617	2.44597	1.95669	1.61497	2.08177	-4.50166
cl_246100_9	---NA---			0.00037	5.38313	-3.77968	-7.76617	-5.7618	-7.76617	0.25462
cl_301447_3	---NA---			0.00037	-7.76617	1.14757	1.04669	0.73752	0.13151	-3.41784
cl_259944_4	---NA---			0.00037	5.99041	-7.76617	-7.76617	-7.76617	-6.97475	-0.17092
cl_360854_2	---NA---			0.00037	-1.54682	1.55997	1.4849	0.54074	0.97649	1.57362
cl_532460_1	---NA---			0.000371	5.76604	-5.73566	-7.76617	-7.76617	-7.76617	-1.48001
cl_215698_9	---NA---			0.000372	5.52067	-5.84316	-7.76617	-7.76617	-7.76617	-1.37669
cl_161291_2	---NA---			0.000373	-7.76617	2.42967	3.01399	1.30316	1.942	-4.44353
cl_116738_2	---NA---			0.000373	-7.76617	3.85312	4.52579	2.7708	3.37167	-4.03623
cl_453955_3	---NA---			0.000376	3.0136	2.40449	0.30431	0.24178	-0.23743	3.22174
cl_588903_1	---NA---			0.000376	-7.76617	0.19965	-0.29228	0.11846	0.42557	-5.4208
cl_412717_4	---NA---			0.000377	-7.76617	7.02053	6.76078	5.27998	5.69906	-2.9657
cl_519123_1	GILT-like protein 1 isoform X1			0.000377	0.97944	4.64675	4.70587	4.35242	3.83982	1.9127
cl_222718_4	carbonic anhydrase family protein	GO:0004089;GO:0008270	carbonate dehydratase activity;zinc ion binding	0.000378	-7.76617	5.12442	4.43715	2.86885	3.33989	-3.84227
cl_117846_2	---NA---			0.000378	2.22079	0.66329	-3.64869	-4.94502	-7.76617	1.97933
cl_219886_10	---NA---			0.000379	5.13706	-6.07631	-7.76617	-7.76617	-7.76617	-0.84103
cl_501437_1	kelch-like protein diablo isoform X1	GO:0005515	protein binding	0.000379	3.62317	3.92579	3.60433	4.69102	4.76435	3.83672
cl_275566_14	---NA---			0.00038	5.50167	-5.98813	-7.76617	-7.76617	-7.76617	-0.75892
cl_516603_1	High mobility group protein 20A			0.00038	-0.12101	-0.5364	0.58531	2.35309	2.27301	0.75069
cl_608851_1	transforming growth factor beta activator LRRC33			0.000382	-7.76617	1.96572	1.99515	0.32008	2.41024	-4.88813
cl_486979_8	---NA---			0.000382	3.7391	0.3931	-0.15796	-0.45494	-0.79778	3.63695
cl_494430_9	Serpin B4	GO:0005615	extracellular space	0.000384	0.29736	3.45902	4.21968	3.54342	4.66345	-4.24618
cl_519303_1	cytochrome c oxidase subunit III (mitochondrion)	GO:0004129;GO:0005739;GO:0016021;GO:0019646;GO:1902600	cytochrome-c oxidase activity;mitochondrion;integral component of membrane;aerobic electron transport chain;proton transmembrane transport	0.000385	-7.76617	6.98595	6.90508	7.70786	7.35169	-2.76282
cl_270075_1	---NA---			0.000385	3.31155	1.6923	0.32046	0.1795	0.0102	3.154
cl_199266_1	E3 ubiquitin-protein ligase RNF103-like	GO:0004842;GO:0016020;GO:0016567	ubiquitin-protein transferase activity;membrane;protein ubiquitination	0.000385	0.05451	2.06493	2.40035	2.29513	2.82929	1.14962
cl_851757_7	peroxidase	GO:0004601;GO:0006979;GO:0020037;GO:0042600;GO:0055114	peroxidase activity;response to oxidative stress;heme binding;chorion;oxidation-reduction process	0.000385	-7.76617	1.85996	0.67077	2.18478	2.76804	-4.87497
cl_287372_1	NADH dehydrogenase subunit 4 (mitochondrion)	GO:0006120;GO:0008137;GO:0016021;GO:0031966;GO:0070469	mitochondrial electron transport, NADH to ubiquinone;NADH dehydrogenase (ubiquinone) activity;integral component of membrane;mitochondrial membrane;respirasome	0.000387	6.58335	10.222	11.0134	10.4532	10.3231	7.18877
cl_122406_1	transmembrane protein 205	GO:0016020	membrane	0.000388	1.18594	4.77394	3.98445	4.4181	4.67565	2.18298
cl_238738_3	longitudinals lacking protein, isoforms A/B/D/L-like isoform X18	GO:0003676	nucleic acid binding	0.000388	5.49206	3.2725	3.47489	3.11387	3.05555	6.02377
cl_187847_8	---NA---			0.00039	-7.76617	-2.0933	1.10602	1.35851	1.7081	0.32275
cl_451296_14	---NA---			0.00039	4.86781	-7.76617	-6.00356	-7.76617	-7.76617	-1.26784
cl_183164_1	peptidyl-prolyl cis-trans isomerase B-like	GO:0000413;GO:0003755;GO:0006457	protein peptidyl-prolyl isomerization;peptidyl-prolyl cis-trans isomerase activity;protein folding	0.00039	5.36832	4.12406	2.22815	0.9658	1.60311	4.83057
cl_439871_5	---NA---			0.000393	-7.76617	0.58445	1.60131	0.79806	1.33172	-2.93113
cl_443876_8	5'-3' exoribonuclease 1	GO:0004518	nuclease activity	0.000393	1.08539	0.85905	0.85358	2.11168	2.23077	1.96614
cl_834711_1	---NA---			0.000394	-0.30752	3.52381	3.58041	3.95773	4.652	0.86708
cl_291522_4	---NA---			0.000395	-7.76617	1.1468	1.66735	1.69832	0.86074	-5.20373
cl_802588_1	---NA---			0.000396	-0.2234	5.11021	5.8076	5.24067	5.55233	1.7561
cl_785467_1	uncharacterized protein LOC110840324			0.000397	0.08385	5.28962	5.41699	4.76812	5.01501	0.90741
cl_788835_2	---NA---			0.000397	9.27092	7.27936	7.15784	4.64124	5.96985	7.89636
cl_139813_1	uncharacterized protein LOC111862133			0.000398	3.48107	6.08555	5.93687	5.10972	5.42224	3.66431
cl_186686_1	---NA---			0.000399	5.19975	-7.76617	-5.93484	-7.76617	-7.76617	-4.96694
cl_248182_1	---NA---			0.0004	4.56334	-4.08144	-7.76617	-1.86327	-7.0152	3.56441
cl_409928_1	aminopeptidase N-like protein	GO:0006508;GO:0008233	proteolysis;peptidase activity	0.0004	-7.76617	2.70988	1.14123	-0.1157	2.28963	-4.82525
cl_47035_5	---NA---			0.000401	-4.75132	4.05376	3.9817	2.9657	3.98405	-1.02783
cl_490020_7	Fasciclin-2-like Protein	GO:0005515	protein binding	0.000401	-0.98897	0.68759	1.3044	2.07281	2.33431	0.56071
cl_90298_1	lysosome membrane protein 2 isoform X2	GO:0016020	membrane	0.000401	1.77815	3.02201	4.15645	3.95141	4.05955	1.45187
cl_251214_23	---NA---			0.000401	-7.76617	1.29884	2.0256	3.14471	5.60376	-1.74812
cl_352873_7	---NA---			0.000401	4.80297	-5.91764	-5.95106	-7.76617	-7.76617	-7.76617
cl_102759_6	---NA---			0.000401	4.96215	-6.0799	-7.76617	-7.76617	-7.76617	-0.92819
cl_288704_1	hypothetical protein C0J52_04814			0.000402	0.79749	5.16376	5.34739	5.09621	6.19099	1.75317
cl_210525_12	---NA---			0.000402	-7.76617	2.76335	2.91248	-7.76617	-5.4614	-7.76617
cl_103115_1	CD63 antigen-like	GO:0016021	integral component of membrane	0.000402	2.92338	5.8682	6.15154	4.97607	5.43685	3.11097
cl_93643_2	V-type proton ATPase 116 kDa subunit a	GO:0000220;GO:0015078;GO:0016021;GO:1902600	vacuolar proton-transporting V-type ATPase, V0 domain;proton transmembrane transporter activity;integral component of membrane;proton transmembrane transport	0.000403	0.13142	4.68224	4.69114	4.4379	4.0632	2.09088
cl_549655_7	---NA---			0.000403	1.73562	1.90372	-3.89805	-4.12028	-7.76617	2.40357
cl_832727_18	hypothetical protein ASPWEDRAFT_44799			0.000406	-5.64867	4.48854	5.79332	-0.10174	4.06033	-7.76617
cl_414030_1	---NA---			0.000407	0.0279	2.2244	2.24189	1.95665	1.99895	-1.21812
cl_672515_2	RNA-directed DNA polymerase from mobile element jockey-like			0.000407	6.18565	1.97901	1.1648	2.23294	2.0262	4.42312
cl_134616_8	nicotinic acetylcholine receptor alpha8 variant A	GO:0004888;GO:0016021;GO:0022848;GO:0030054;GO:0034220;GO:0045211;GO:0060079	transmembrane signaling receptor activity;integral component of membrane;acetylcholine-gated cation-selective channel activity;cell junction;ion transmembrane transport;postsynaptic membrane;excitatory postsynaptic potential	0.000408	3.39696	1.64238	-0.73111	-3.13137	-1.85497	4.27989
cl_321178_1	WD repeat domain-containing protein 83	GO:0005515	protein binding	0.000409	1.55196	1.11941	2.17169	2.5454	2.61952	1.94573
cl_236883_1	copper-transporting ATPase 1 isoform X4	GO:0005507;GO:0005524;GO:0016021;GO:0019829;GO:0030001;GO:0098655	copper ion binding;ATP binding;integral component of membrane;cation-transporting ATPase activity;metal ion transport;cation transmembrane transport	0.000409	1.9411	3.09308	3.2793	3.64651	4.1341	3.17668
cl_492700_1	serine protease snake precursor, putative	GO:0004252;GO:0006508	serine-type endopeptidase activity;proteolysis	0.000415	-4.7386	2.99861	4.35703	2.54082	3.77759	-0.06123
cl_594051_1	---NA---			0.000417	2.43403	4.78495	6.10228	5.42463	5.79853	2.45496
cl_507429_1	arrestin domain-containing protein 17-like isoform X1			0.000418	-7.76617	2.42566	2.73382	0.56281	1.67913	-4.7764
cl_108298_5	NADH dehydrogenase subunit 1 (mitochondrion)	GO:0005743;GO:0008137;GO:0016021;GO:0055114	mitochondrial inner membrane;NADH dehydrogenase (ubiquinone) activity;integral component of membrane;oxidation-reduction process	0.000419	1.8397	7.62774	8.28238	7.87138	7.77804	2.88562
cl_579627_18	hypothetical protein RR48_03506			0.000421	8.92964	-0.05762	-6.37981	-5.67654	-5.19249	6.97689
cl_851757_6	chorion peroxidase-like	GO:0004601;GO:0006979;GO:0020037;GO:0055114	peroxidase activity;response to oxidative stress;heme binding;oxidation-reduction process	0.000422	-7.76617	1.55406	1.39109	2.16895	2.533	-4.9971
cl_76705_1	---NA---			0.000425	1.46352	-0.1767	-0.45854	1.91444	2.26936	0.0709
cl_285214_4	Facilitated trehalose transporter Tret1	GO:0008643;GO:0016021;GO:0022857;GO:0055085	carbohydrate transport;integral component of membrane;transmembrane transporter activity;transmembrane transport	0.000431	1.44799	6.09818	5.43837	4.20023	4.4711	2.08451
cl_469117_1	dsRNase 1	GO:0003676;GO:0016787;GO:0046872	nucleic acid binding;hydrolase activity;metal ion binding	0.000431	-6.08346	7.12099	9.43793	6.12692	6.35222	-2.62684
cl_102759_9	---NA---			0.000431	3.44481	-6.3641	-7.76617	-7.76617	-7.76617	-1.37321
cl_385749_1	putative helicase mov-10-B.1 isoform X2	GO:0003723;GO:0032574;GO:0035194	RNA binding;5'-3' RNA helicase activity;posttranscriptional gene silencing by RNA	0.000431	-0.37665	2.34594	2.51902	3.74018	4.08668	0.87884
cl_247356_2	hypothetical protein C0J52_04360			0.000432	-4.73171	3.59394	4.33113	4.85164	4.77731	-2.50196
cl_476014_3	arrestin domain-containing protein 3-like			0.000433	-7.76617	1.43254	1.77335	-0.47158	1.94991	-7.76617
cl_411925_1	---NA---			0.000433	-7.76617	1.1519	-6.38528	0.95208	-6.7779	-7.76617
cl_222718_3	carbonic anhydrase family protein			0.000433	-7.76617	5.14899	5.02285	3.13365	3.42207	-3.69786
cl_463593_5	Voltage-dependent calcium channel subunit alpha-2/delta-3			0.000435	2.86111	2.07825	1.45774	1.57252	1.21154	3.30693
cl_319220_8	soluble trehalase protein isoform 1	GO:0008152;GO:0016798	metabolic process;hydrolase activity, acting on glycosyl bonds	0.000435	-7.76617	4.83204	5.0945	2.79932	3.38751	-3.99536
cl_233012_1	carbonic anhydrase 2-like isoform X1	GO:0004089;GO:0008270	carbonate dehydratase activity;zinc ion binding	0.000435	-7.76617	2.8413	2.77472	3.18897	2.55566	-2.18947
cl_167021_5	cytochrome P450 9e2-like isoform X1	GO:0005506;GO:0016020;GO:0016705;GO:0020037;GO:0043231;GO:0055114	iron ion binding;membrane;oxidoreductase activity, acting on paired donors, with incorporation or reduction of molecular oxygen;heme binding;intracellular membrane-bounded organelle;oxidation-reduction process	0.000436	-7.76617	4.43022	4.58473	1.46337	3.38675	-4.39663
cl_274225_1	---NA---			0.000436	2.44746	6.50742	6.44344	5.17567	6.11618	3.07324
cl_381345_1	angiotensin-converting enzyme-like	GO:0006508;GO:0008237;GO:0008241;GO:0016020	proteolysis;metallopeptidase activity;peptidyl-dipeptidase activity;membrane	0.000437	-0.4757	3.76633	3.84186	4.20461	4.03686	0.82126
cl_827503_1	Homeobox protein prospero	GO:0003677;GO:0006355	DNA binding;regulation of transcription, DNA-templated	0.000437	3.536	2.04597	1.39018	0.10015	0.69213	3.70283
cl_371849_3	---NA---			0.000439	-7.76617	-2.09527	-3.97764	1.62036	1.89943	-7.76617
cl_122347_2	cytochrome P450	GO:0005506;GO:0005789;GO:0016021;GO:0020037;GO:0055114;GO:0070330	iron ion binding;endoplasmic reticulum membrane;integral component of membrane;heme binding;oxidation-reduction process;aromatase activity	0.000439	-7.76617	1.17818	3.17475	2.8438	3.61493	-5.22911
cl_148527_1	androgen-dependent TFPI-regulating protein-like	GO:0016021	integral component of membrane	0.00044	2.21029	3.3757	5.67927	5.11345	5.29788	2.29953
cl_212906_1	---NA---			0.000441	4.60732	1.68873	2.46651	1.43906	1.90085	4.64117
cl_168505_10	---NA---			0.000441	4.6969	-2.36585	-7.76617	-7.76617	-7.76617	-0.58684
cl_445797_1	---NA---			0.000441	-7.76617	1.73967	1.89985	-7.76617	-3.07887	-7.76617
cl_991644_1	---NA---			0.000444	4.55399	3.40828	2.26881	2.33484	1.81086	4.63518
cl_89857_1	Glycoprotein 3-alpha-L-fucosyltransferase A	GO:0006486;GO:0008417;GO:0016021;GO:0032580;GO:0036065	protein glycosylation;fucosyltransferase activity;integral component of membrane;Golgi cisterna membrane;fucosylation	0.000444	3.18444	2.4782	1.49992	0.89106	1.04068	2.87908
cl_772328_1	---NA---			0.000444	12.7932	10.193	9.91252	9.19346	8.90404	10.5182
cl_393924_1	Nuclear hormone receptor HR96	GO:0003700;GO:0003707;GO:0005634;GO:0006355;GO:0008270;GO:0043565	DNA-binding transcription factor activity;steroid hormone receptor activity;nucleus;regulation of transcription, DNA-templated;zinc ion binding;sequence-specific DNA binding	0.000445	0.25675	2.78988	2.63462	2.53041	2.76253	1.39812
cl_161467_1	WAP four-disulfide core domain protein 18-like isoform X1	GO:0005576;GO:0030414	extracellular region;peptidase inhibitor activity	0.000446	-7.76617	3.16732	3.75549	4.07077	4.25745	-1.04651
cl_506590_1	---NA---			0.000449	-7.76617	0.91412	1.82469	1.87321	0.76004	-7.76617
cl_689432_7	farnesol dehydrogenase-like	GO:0016491	oxidoreductase activity	0.000449	-7.76617	6.06616	5.00381	3.42345	4.23266	-0.94621
cl_107495_1	---NA---			0.00045	4.46306	3.84946	3.99057	3.08679	2.91368	5.43133
cl_423310_1	putative accessory gland protein			0.000451	-4.49786	2.98798	4.57526	3.79981	5.27776	-5.30504
cl_163489_1	cytochrome oxidase subunit 1 (mitochondrion)	GO:0004129;GO:0005743;GO:0006119;GO:0009060;GO:0016021;GO:0020037;GO:0022900;GO:0046872;GO:0070469;GO:1902600	cytochrome-c oxidase activity;mitochondrial inner membrane;oxidative phosphorylation;aerobic respiration;integral component of membrane;heme binding;electron transport chain;metal ion binding;respirasome;proton transmembrane transport	0.000452	-7.76617	3.17395	2.93315	1.35983	2.82668	-4.13905
cl_155761_2	---NA---			0.000453	-7.76617	-0.88724	1.12136	1.51822	1.97775	-2.89876
cl_303069_5	LOW QUALITY PROTEIN: hypothetical protein BFAG_04907, partial			0.000454	-7.76617	2.99326	-0.81692	-0.64783	0.74729	-7.76617
cl_243913_2	FK506-binding protein 2	GO:0000413;GO:0003755;GO:0005509	protein peptidyl-prolyl isomerization;peptidyl-prolyl cis-trans isomerase activity;calcium ion binding	0.000455	2.09788	3.34981	-2.97398	-7.76617	-6.91276	1.52543
cl_81857_1	fatty acyl reductase 12	GO:0080019	fatty-acyl-CoA reductase (alcohol-forming) activity	0.000455	-4.71528	4.1846	3.82965	3.62044	2.19901	-0.49463
cl_421280_1	maternal protein exuperantia	GO:0003723;GO:0042803;GO:0045450	RNA binding;protein homodimerization activity;bicoid mRNA localization	0.000455	3.50042	4.12056	4.50943	5.88981	5.84629	3.45295
cl_201246_1	---NA---			0.000455	1.92554	4.80568	4.9491	4.45035	4.50232	3.43661
cl_219886_18	constitutive coactivator of PPAR-gamma-like protein 1 homolog isoform X1			0.000455	3.69396	-5.83745	-7.76617	-7.76617	-7.76617	-3.17013
cl_415821_1	CTP synthase	GO:0003883;GO:0005524;GO:0006541;GO:0044210	CTP synthase activity;ATP binding;glutamine metabolic process;'de novo' CTP biosynthetic process	0.000455	2.4735	2.43829	2.94481	3.56857	3.85721	3.18021
cl_278864_1	---NA---			0.000456	2.60663	1.08526	0.54592	0.38099	-0.11548	3.26801
cl_807126_1	double-stranded RNA-binding protein Staufen homolog 2 isoform X5			0.000457	8.17684	6.63662	6.30253	5.97447	6.13727	7.87032
cl_220580_13	---NA---			0.000458	-7.76617	2.55795	3.59583	2.99195	2.73714	-1.69792
cl_681434_4	matrix metalloproteinase-16	GO:0004222;GO:0006508;GO:0008270;GO:0031012	metalloendopeptidase activity;proteolysis;zinc ion binding;extracellular matrix	0.000458	-1.76164	3.06867	4.38926	2.55401	3.78819	-0.49875
cl_577398_4	prion-like-(Q/N-rich) domain-bearing protein 25 isoform X1			0.000459	-7.76617	3.47394	3.40186	1.96386	2.45601	-4.2755
cl_393222_2	protein still life, isoform SIF type 1	GO:0005089;GO:0035023	Rho guanyl-nucleotide exchange factor activity;regulation of Rho protein signal transduction	0.000459	2.79481	1.56006	-2.74594	-7.76617	-4.7574	3.15553
cl_341502_1	prion-like-(Q/N-rich) domain-bearing protein 25			0.000459	-1.99575	5.9352	6.90762	5.21254	5.22644	-4.12024
cl_260719_1	AChain A, DESIGNED PROTEIN OR465	GO:0005515	protein binding	0.000462	-7.76617	2.8324	1.02819	-1.18971	0.05766	-2.54063
cl_97324_15	---NA---			0.000463	3.31642	1.81493	1.63025	0.97363	0.87304	2.58937
cl_76466_1	---NA---			0.000463	3.79771	3.23291	1.28763	-0.90209	-2.13046	4.29166
cl_129590_3	---NA---			0.000465	9.75397	0.52438	-2.5532	1.22437	1.6147	5.07417
cl_436567_3	nose resistant to fluoxetine protein 6-like			0.000465	-7.76617	3.86551	4.02789	2.61655	3.8949	-4.41405
cl_449725_2	F-box/LRR-repeat protein 7-like isoform X1	GO:0005515	protein binding	0.000465	-7.76617	-3.29212	-2.71597	3.81799	3.90171	-6.10249
cl_116068_9	---NA---			0.000466	-4.92083	2.03648	0.85541	1.3372	0.86239	0.13236
cl_566158_1	---NA---			0.000466	-0.21313	7.28865	7.63133	6.0974	6.37855	0.82341
cl_246633_1	zinc finger CCHC domain-containing protein 8 homolog isoform X2			0.000467	1.31344	2.39378	2.61895	3.73587	3.85295	2.44455
cl_507147_1	---NA---			0.000467	2.69286	1.8248	-2.20552	-5.87277	-6.94442	2.92785
cl_345954_15	---NA---			0.000469	4.78482	-5.97195	-7.76617	-7.76617	-5.9215	2.12646
cl_516508_9	---NA---			0.000469	-7.76617	-4.06856	0.63954	2.25213	2.00289	1.69568
cl_979916_5	COesterase domain containing protein			0.000469	-7.76617	0.50543	1.02079	0.91224	1.41291	-5.04642
cl_255905_15	endoribonuclease Dicer	GO:0003677;GO:0005524;GO:0016891;GO:0090501	DNA binding;ATP binding;endoribonuclease activity, producing 5'-phosphomonoesters;RNA phosphodiester bond hydrolysis	0.000469	1.09683	-1.92772	-7.76617	1.79652	1.04855	1.27804
cl_444618_7	hypothetical protein C0J52_06106	GO:0016020	membrane	0.000474	4.41581	2.60942	2.60496	1.53031	2.07657	4.59727
cl_584502_1	zinc finger protein 271-like	GO:0003676	nucleic acid binding	0.000474	5.87965	3.76224	3.30314	3.69562	3.53606	5.88411
cl_387819_1	Phosphocholine transferase AnkX	GO:0005515	protein binding	0.000475	-4.84192	1.71294	2.39113	1.21425	2.34211	-0.23313
cl_48818_5	acetyl-coenzyme A transporter 1	GO:0008521;GO:0015876;GO:0016021	acetyl-CoA transmembrane transporter activity;acetyl-CoA transport;integral component of membrane	0.000475	-0.13448	1.64818	1.89254	1.26922	1.89401	0.40634
cl_464801_20	RNA-directed DNA polymerase from mobile element jockey			0.000475	5.88807	0.20271	-0.00122	0.1884	-0.82584	3.23645
cl_373998_6	---NA---			0.000475	4.76349	-4.93908	-6.2308	-7.76617	-7.06035	1.06118
cl_155368_1	---NA---			0.000478	-4.80201	3.43221	3.08783	1.31828	0.54204	-0.38853
cl_641779_1	secreted EB-containing protein			0.000478	-0.94009	6.08124	6.71748	3.58714	4.87651	1.65477
cl_252762_8	---NA---			0.00048	1.86667	1.26435	1.35027	0.08989	0.41316	2.12443
cl_700568_1	---NA---			0.00048	6.3074	-5.85234	-7.76617	-7.76617	-7.76617	-0.08482
cl_383348_10	---NA---			0.00048	4.42974	1.47606	0.82741	0.87901	0.85559	3.39556
cl_62403_1	---NA---			0.00048	4.78416	-6.17651	-7.76617	-7.76617	-7.76617	-0.43877
cl_361001_6	---NA---			0.000482	3.06221	2.49561	0.42348	-2.28562	-3.47969	3.4671
cl_488194_3	polyprotein	GO:0001172;GO:0003723;GO:0003724;GO:0003968;GO:0005524;GO:0006351;GO:0006508;GO:0008234;GO:0016021;GO:0039694	transcription, RNA-templated;RNA binding;RNA helicase activity;RNA-directed 5'-3' RNA polymerase activity;ATP binding;transcription, DNA-templated;proteolysis;cysteine-type peptidase activity;integral component of membrane;viral RNA genome replication	0.000482	-7.76617	1.93526	-4.78442	-0.92536	3.53486	-7.76617
cl_813072_17	AChain A, Crystal Structure of Engineered Protein. Northeast Structural Genomics Consortium Target OR264.	GO:0005515	protein binding	0.000486	-7.76617	0.78526	2.57728	0.9307	1.35025	-4.88386
cl_904576_1	---NA---			0.000486	8.97669	7.80807	7.79598	7.75417	7.73472	8.61237
cl_360579_1	Guanine nucleotide-binding protein subunit gamma-e	GO:0003924;GO:0005834;GO:0007200;GO:0050909	GTPase activity;heterotrimeric G-protein complex;phospholipase C-activating G protein-coupled receptor signaling pathway;sensory perception of taste	0.000487	5.03653	2.96728	2.29113	1.62532	1.99096	4.94789
cl_697100_1	---NA---			0.000489	-7.76617	4.18845	-7.76617	-5.96516	-5.97698	-7.76617
cl_128569_1	exportin-7 isoform X5	GO:0005634;GO:0006886;GO:0008536;GO:0051169	nucleus;intracellular protein transport;Ran GTPase binding;nuclear transport	0.00049	2.23574	2.84057	2.9202	3.17485	3.45967	2.8927
cl_883596_1	Esterase FE4	GO:0016787	hydrolase activity	0.00049	0.18581	8.99549	8.83201	7.06937	8.11574	2.30891
cl_438073_4	zinc finger protein 239-like	GO:0003676	nucleic acid binding	0.00049	-0.68334	0.26436	0.01956	1.99219	2.05342	0.3729
cl_516193_5	myosin heavy chain, muscle-like	GO:0003774;GO:0005524;GO:0016459;GO:0051015	motor activity;ATP binding;myosin complex;actin filament binding	0.000492	5.7938	4.53448	3.48409	3.86429	3.07095	5.59859
cl_596455_1	androgen-induced gene 1 protein-like isoform X2	GO:0016021	integral component of membrane	0.000492	3.29886	4.72882	5.51594	5.26325	4.99081	3.75063
cl_142378_1	breast cancer anti-estrogen resistance protein 3 isoform X1	GO:0005085;GO:0007264	guanyl-nucleotide exchange factor activity;small GTPase mediated signal transduction	0.000492	2.91165	2.54064	1.70454	0.81752	1.07811	3.5877
cl_131838_4	endophilin-A isoform X1	GO:0005515;GO:0005737	protein binding;cytoplasm	0.000492	3.21393	1.85529	0.65436	0.30901	1.03287	3.66427
cl_816867_3	40S ribosomal protein S11	GO:0003735;GO:0005840;GO:0006412	structural constituent of ribosome;ribosome;translation	0.000493	9.32687	7.92553	7.82101	7.52755	7.64886	8.78192
cl_220406_1	---NA---			0.000494	1.40639	-5.7934	-7.76617	-6.01978	-7.76617	1.82653
cl_362172_7	---NA---			0.000494	5.26076	-4.35856	-7.76617	-7.76617	-7.76617	-1.29072
cl_347039_4	---NA---			0.000494	-7.76617	2.39884	3.54988	2.35075	2.82062	-4.05924
cl_681434_3	hypothetical protein M569_16029, partial			0.000494	-7.76617	3.56175	4.62291	2.62026	1.95375	-5.5349
cl_494430_6	Serpin B4	GO:0005615	extracellular space	0.000498	-3.66998	2.6328	4.57686	4.91567	4.81625	-3.90934
cl_330553_14	sodium/potassium-transporting ATPase subunit alpha isoform X1	GO:0005524;GO:0008556;GO:0016021;GO:0046872;GO:0071805	ATP binding;potassium-transporting ATPase activity;integral component of membrane;metal ion binding;potassium ion transmembrane transport	0.000498	2.99579	2.47703	1.46607	1.48476	1.23735	4.41522
cl_46935_3	kielin/chordin-like protein			0.000498	0.07721	-7.76617	-7.76617	-7.76617	-7.00348	-7.76617
cl_348946_23	cAMP-specific 3',5'-cyclic phosphodiesterase, isoform F	GO:0004114;GO:0007165;GO:0016021;GO:0046872	3',5'-cyclic-nucleotide phosphodiesterase activity;signal transduction;integral component of membrane;metal ion binding	0.000498	-1.25032	2.02319	3.47911	1.85071	2.39892	-0.56305
cl_136172_1	---NA---			0.000498	2.19715	2.27742	0.67545	-0.1519	-0.22543	2.13633
cl_337059_2	sodium channel protein para isoform X11	GO:0001518;GO:0005244;GO:0005248;GO:0005509;GO:0034765;GO:0035725	voltage-gated sodium channel complex;voltage-gated ion channel activity;voltage-gated sodium channel activity;calcium ion binding;regulation of ion transmembrane transport;sodium ion transmembrane transport	0.000498	2.87071	2.18517	1.1629	-0.11504	0.50388	2.69822
cl_307865_3	---NA---			0.000498	-7.76617	-0.00867	2.22452	1.53053	0.72921	-3.27523
cl_214913_1	uncharacterized protein LOC111865803 isoform X1	GO:0016021	integral component of membrane	0.000498	-0.38831	3.40138	4.06488	2.47097	2.547	0.18365
cl_127870_1	homologous-pairing protein 2 homolog	GO:0007131	reciprocal meiotic recombination	0.000499	0.50637	0.60098	1.49991	2.28752	2.33251	-0.54858
cl_147065_1	---NA---			0.000499	-7.76617	3.17991	3.63274	1.92392	1.56235	-4.34088
cl_790236_1	homeobox protein homothorax isoform X9	GO:0003677;GO:0006355	DNA binding;regulation of transcription, DNA-templated	0.000503	5.55972	3.60131	2.44269	2.36457	2.36279	5.57897
cl_538772_1	---NA---			0.000504	0.35016	8.9546	10.1831	7.50278	8.36117	0.44337
cl_145176_2	---NA---			0.000504	1.58715	1.89743	1.10936	0.30618	0.12255	2.34966
cl_108298_1	NADH dehydrogenase subunit 1 (mitochondrion)	GO:0005743;GO:0008137;GO:0016021;GO:0055114	mitochondrial inner membrane;NADH dehydrogenase (ubiquinone) activity;integral component of membrane;oxidation-reduction process	0.000504	8.46417	10.0113	10.4143	9.84027	9.82332	8.16075
cl_299168_1	---NA---			0.000505	-0.8044	2.87996	2.77484	2.23572	2.71874	-0.20703
cl_403168_13	cyclin-dependent kinase 5 activator 1	GO:0016533;GO:0061575	protein kinase 5 complex;cyclin-dependent protein serine/threonine kinase activator activity	0.000505	2.91047	0.53006	-2.65559	-7.76617	-5.37977	3.82622
cl_410916_1	---NA---			0.000505	-7.76617	2.86553	2.89709	1.94594	3.16833	-5.30562
cl_225349_1	---NA---			0.000507	-7.76617	1.59641	1.28879	1.10277	0.46069	-4.74211
cl_176776_1	---NA---			0.000507	-7.76617	1.55146	0.88873	0.45096	0.17612	-3.26723
cl_235564_4	Cullin-1	GO:0006511;GO:0031461;GO:0031625	ubiquitin-dependent protein catabolic process;cullin-RING ubiquitin ligase complex;ubiquitin protein ligase binding	0.000509	-0.05589	2.23426	2.71349	3.19243	3.1078	1.33863
cl_393152_12	ankyrin [	GO:0005515	protein binding	0.000509	-7.76617	0.66725	2.50795	-3.16816	1.46581	-7.76617
cl_219237_12	---NA---			0.000509	2.08984	3.88828	3.52559	3.9889	4.08663	3.79825
cl_220867_1	---NA---			0.000509	-4.75083	5.13143	4.84824	3.75202	4.17122	-4.46244
cl_129083_2	---NA---			0.000511	-0.76394	1.65085	1.71354	1.396	1.70776	-0.11939
cl_102759_8	---NA---			0.000511	4.27197	-6.04492	-7.76617	-7.76617	-7.76617	-1.33067
cl_163629_10	centaurin-gamma-1A isoform X1	GO:0003924;GO:0005096;GO:0005525;GO:0007165;GO:0016020;GO:0043547;GO:0046872	GTPase activity;GTPase activator activity;GTP binding;signal transduction;membrane;positive regulation of GTPase activity;metal ion binding	0.000515	0.25264	2.21321	2.80887	3.02598	2.8801	0.05319
cl_610930_1	zinc carboxypeptidase-like	GO:0004181;GO:0006508;GO:0008270;GO:0016021	metallocarboxypeptidase activity;proteolysis;zinc ion binding;integral component of membrane	0.000516	-7.76617	7.38054	8.26173	4.92234	6.38999	-0.76859
cl_24768_1	cysteine-rich protein 2-binding protein	GO:0005671	Ada2/Gcn5/Ada3 transcription activator complex	0.000517	1.01549	0.76378	1.36695	2.25593	2.65226	0.8672
cl_283644_1	cytochrome c oxidase subunit II (mitochondrion)	GO:0004129;GO:0005507;GO:0005743;GO:0016021;GO:0022900;GO:0070469;GO:1902600	cytochrome-c oxidase activity;copper ion binding;mitochondrial inner membrane;integral component of membrane;electron transport chain;respirasome;proton transmembrane transport	0.000517	9.88061	12.9378	13.0817	12.2284	12.3173	9.52183
cl_313642_1	---NA---			0.000517	-1.19457	-6.16054	-6.26763	2.18227	2.49588	-2.17296
cl_178619_1	hypothetical protein B7P43_G09085			0.000517	2.28042	5.48999	5.58335	4.6307	4.79449	2.9751
cl_657052_4	coiled-coil domain-containing protein AGAP005037			0.000518	4.29801	2.63356	1.86947	1.83001	1.70702	4.34789
cl_134292_1	NADH dehydrogenase subunit 2 (mitochondrion)	GO:0005743;GO:0006120;GO:0008137;GO:0016021;GO:0070469	mitochondrial inner membrane;mitochondrial electron transport, NADH to ubiquinone;NADH dehydrogenase (ubiquinone) activity;integral component of membrane;respirasome	0.000519	-7.76617	2.14629	2.73008	1.2435	1.13494	-4.57288
cl_177628_1	2-hydroxyacyl-CoA lyase 1	GO:0000287;GO:0016829;GO:0030976	magnesium ion binding;lyase activity;thiamine pyrophosphate binding	0.00052	4.05119	5.12887	4.96029	3.71915	4.35568	4.20862
cl_220387_25	---NA---			0.000521	4.0727	-6.12338	-7.76617	-7.76617	-7.76617	-1.23286
cl_488447_1	---NA---			0.000522	8.99678	0.88943	-2.44037	-0.18632	-0.37133	4.29115
cl_15752_7	probable cytochrome P450 304a1	GO:0005506;GO:0016705;GO:0020037;GO:0055114	iron ion binding;oxidoreductase activity, acting on paired donors, with incorporation or reduction of molecular oxygen;heme binding;oxidation-reduction process	0.000524	-7.76617	1.68237	0.86307	-3.04398	0.86432	-7.76617
cl_246515_1	prohormone-3 isoform X1			0.000526	3.40254	4.7651	3.08267	0.50509	0.82297	2.80587
cl_858837_21	---NA---			0.000527	4.58327	-7.76617	-7.76617	-7.76617	-6.91101	-1.69345
cl_832727_1	hypothetical protein BO80DRAFT_461627			0.000527	-7.76617	6.97885	6.39614	3.26977	4.65597	-3.31891
cl_290149_1	cytochrome oxidase subunit I (mitochondrion)	GO:0004129;GO:0005743;GO:0006119;GO:0009060;GO:0016021;GO:0020037;GO:0022900;GO:0046872;GO:0070469;GO:1902600	cytochrome-c oxidase activity;mitochondrial inner membrane;oxidative phosphorylation;aerobic respiration;integral component of membrane;heme binding;electron transport chain;metal ion binding;respirasome;proton transmembrane transport	0.000527	-7.76617	3.5577	3.37365	2.93323	3.09496	-3.99517
cl_262547_2	---NA---			0.000527	4.85232	-5.9214	-7.76617	-7.76617	-7.76617	-1.10375
cl_887632_1	---NA---			0.000528	-7.76617	0.42273	1.2958	-0.60936	-1.41139	-7.76617
cl_100013_1	RNA-directed DNA polymerase from mobile element jockey-like	GO:0003676;GO:0004523	nucleic acid binding;RNA-DNA hybrid ribonuclease activity	0.000528	5.28162	1.42187	0.787	1.40222	1.29213	3.06643
cl_195791_2	enoyl-[acyl-carrier-protein] reductase, mitochondrial	GO:0005739;GO:0006631;GO:0019166;GO:0055114	mitochondrion;fatty acid metabolic process;trans-2-enoyl-CoA reductase (NADPH) activity;oxidation-reduction process	0.00053	1.54747	4.15171	4.77352	4.79102	4.7963	3.40516
cl_269448_5	mucin-2-like isoform X5	GO:0005576;GO:0006030;GO:0008061	extracellular region;chitin metabolic process;chitin binding	0.00053	0.68084	4.68527	4.85679	3.2441	3.51198	-4.79489
cl_93643_5	---NA---			0.000532	2.78463	2.59133	1.28455	-0.21749	-0.36416	3.23303
cl_433547_2	IST1 homolog isoform X1	GO:0015031	protein transport	0.000532	1.2079	2.93959	2.96901	3.05702	3.27249	2.7306
cl_263129_2	apolipophorin-III	GO:0005576;GO:0006869;GO:0008289	extracellular region;lipid transport;lipid binding	0.000533	-7.76617	-2.36769	1.42227	0.97045	1.26003	-5.95129
cl_329779_1	vacuolar protein sorting-associated protein 13A-like isoform X1			0.000533	0.90316	1.2091	-1.21587	-3.09818	-6.41456	1.47719
cl_628308_1	uncharacterized protein LOC111869437			0.000533	0.63415	1.12585	1.0393	3.1087	3.09019	1.09303
cl_80126_1	---NA---			0.000533	-7.76617	2.20436	2.63717	1.82798	1.23644	-4.47429
cl_40667_1	---NA---			0.000533	1.92794	-2.77472	-6.02873	-6.15612	-7.76617	2.21695
cl_188124_1	facilitated trehalose transporter Tret1-like	GO:0016021;GO:0022857;GO:0055085	integral component of membrane;transmembrane transporter activity;transmembrane transport	0.000538	1.56058	3.96869	4.97243	5.14195	4.64542	0.7206
cl_605508_1	---NA---			0.00054	6.19901	4.89974	3.14551	1.70287	1.22887	4.29105
cl_103971_1	---NA---			0.000541	4.96526	-7.76617	-7.76617	-7.76617	-6.92954	-0.92303
cl_155147_1	---NA---			0.000541	3.63509	2.82318	1.14171	-0.53251	-2.12706	4.24869
cl_548676_1	transmembrane and ubiquitin-like domain-containing protein 1	GO:0005515;GO:0030433	protein binding;ubiquitin-dependent ERAD pathway	0.000542	1.77936	3.90854	3.49298	3.91076	3.84403	2.49083
cl_542127_1	---NA---			0.000544	-7.76617	1.3951	1.45417	-7.76617	-6.20509	-4.87822
cl_341502_9	---NA---			0.000544	-4.60105	1.81612	2.47009	2.0252	2.75203	-0.67015
cl_308394_27	---NA---			0.000546	-7.76617	0.84615	1.19624	1.54629	1.4953	-4.93295
cl_386496_1	rap guanine nucleotide exchange factor 6 isoform X2	GO:0005085;GO:0007264	guanyl-nucleotide exchange factor activity;small GTPase mediated signal transduction	0.000549	2.62836	1.66621	0.25006	0.66489	0.26968	3.73736
cl_535650_1	---NA---			0.000549	0.07821	2.7695	3.06972	2.70391	2.67781	1.51564
cl_731553_1	---NA---			0.000549	6.45409	-5.68463	-7.76617	-7.76617	-7.76617	-0.14893
cl_122079_11	longitudinals lacking protein, isoforms A/B/D/L-like isoform X13	GO:0005515	protein binding	0.000549	2.11498	1.26966	1.133	3.17367	2.93121	2.24243
cl_218012_1	---NA---			0.000549	-7.76617	0.88725	1.00731	-0.22819	0.3297	-7.76617
cl_139394_1	---NA---			0.000549	3.20712	0.95305	-2.25664	-6.07848	-6.81376	3.37585
cl_509878_3	polypeptide N-acetylgalactosaminyltransferase 5 isoform X1	GO:0000139;GO:0006486;GO:0016021;GO:0016757;GO:0030246	Golgi membrane;protein glycosylation;integral component of membrane;transferase activity, transferring glycosyl groups;carbohydrate binding	0.00055	1.20586	3.57706	3.79727	3.8466	3.90986	2.22886
cl_271631_1	C3 and PZP-like alpha-2-macroglobulin domain-containing protein 8	GO:0005576	extracellular region	0.000551	4.01092	1.84984	-0.17882	-0.12327	-0.08364	3.95443
cl_289567_20	---NA---			0.000554	-7.76617	2.41524	2.87908	0.34984	1.15225	-2.75072
cl_151236_2	protein takeout-like			0.000554	-4.62711	-2.42545	0.84075	0.69203	1.60984	-7.76617
cl_825451_24	aminopeptidase N	GO:0006508;GO:0008237;GO:0008270	proteolysis;metallopeptidase activity;zinc ion binding	0.000554	-7.76617	2.75942	1.55083	0.47536	2.47329	-4.68869
cl_123707_4	thyroglobulin-like isoform X2			0.000556	-5.35898	3.97249	4.47713	2.69274	3.39831	-4.42513
cl_143636_4	---NA---			0.000556	3.64335	1.33245	0.0693	-6.2089	-5.27152	3.54451
cl_535306_7	zinc finger protein 271-like	GO:0003676	nucleic acid binding	0.000557	-7.76617	-0.93634	-0.35428	-1.46694	0.71761	-7.76617
cl_641235_4	---NA---	GO:0005515	protein binding	0.000557	-7.76617	-1.50409	-1.3265	3.1729	3.55223	-7.76617
cl_661375_7	tRNA wybutosine-synthesizing protein 5	GO:0000049;GO:0016706;GO:0031591;GO:0055114	tRNA binding;2-oxoglutarate-dependent dioxygenase activity;wybutosine biosynthetic process;oxidation-reduction process	0.000558	2.51759	2.32861	2.798	3.34096	3.40882	2.68001
cl_381777_1	---NA---			0.000558	4.92846	3.13605	0.16696	-5.10526	-7.76617	3.37809
cl_292688_1	AChain A, Crystal Structure of Engineered Protein. Northeast Structural Genomics Consortium Target OR265.	GO:0005515	protein binding	0.000558	-7.76617	1.68094	1.80984	0.68973	1.63847	-4.74195
cl_546899_2	---NA---			0.000561	6.77227	-7.76617	-7.76617	-7.76617	-6.87122	0.62578
cl_35490_1	---NA---			0.000561	5.74257	-7.76617	-7.76617	-7.76617	-6.83456	-0.83554
cl_290517_3	RING-box protein 1A	GO:0008270	zinc ion binding	0.000561	-7.76617	-5.71745	0.38023	2.80702	2.4128	-2.87058
cl_183035_1	---NA---			0.000569	-7.76617	-0.70597	-1.03673	0.55443	0.40311	-7.76617
cl_167753_4	protein pangolin, isoforms A/H/I/S isoform X3	GO:0016055	Wnt signaling pathway	0.000571	2.95772	2.28594	1.43334	1.05482	0.93051	4.0391
cl_422890_5	---NA---			0.000571	4.89147	-4.79023	-7.76617	-7.76617	-7.76617	-0.67974
cl_108298_2	AF248682_1cytochrome b (mitochondrion)	GO:0005743;GO:0006122;GO:0008121;GO:0016021;GO:0045275;GO:0046872	mitochondrial inner membrane;mitochondrial electron transport, ubiquinol to cytochrome c;ubiquinol-cytochrome-c reductase activity;integral component of membrane;respiratory chain complex III;metal ion binding	0.000574	8.23439	12.1027	12.3041	11.473	11.6145	8.20296
cl_360433_2	long wavelength sensitive opsin	GO:0004930;GO:0007186;GO:0007601;GO:0007602;GO:0009881;GO:0016021;GO:0018298	G protein-coupled receptor activity;G protein-coupled receptor signaling pathway;visual perception;phototransduction;photoreceptor activity;integral component of membrane;protein-chromophore linkage	0.000575	-0.75389	3.72853	3.20561	4.63708	4.94889	-2.61538
cl_490865_1	Facilitated trehalose transporter Tret1	GO:0016021;GO:0022857;GO:0055085	integral component of membrane;transmembrane transporter activity;transmembrane transport	0.000575	-7.76617	2.1089	2.20094	0.98747	1.26287	-2.46088
cl_549655_2	---NA---			0.000575	3.95943	3.93782	2.00713	1.3653	1.08256	4.62724
cl_51208_4	---NA---			0.000579	0.83156	-5.89798	-7.76617	-7.76617	-7.76617	-7.76617
cl_284683_1	Importin subunit alpha-3	GO:0005515;GO:0005634;GO:0005737;GO:0006606;GO:0061608	protein binding;nucleus;cytoplasm;protein import into nucleus;nuclear import signal receptor activity	0.000579	3.7453	3.90374	3.95112	5.10992	5.24159	3.8859
cl_681214_3	cytochrome P450 4C1-like	GO:0004497;GO:0005506;GO:0016705;GO:0020037;GO:0055114	monooxygenase activity;iron ion binding;oxidoreductase activity, acting on paired donors, with incorporation or reduction of molecular oxygen;heme binding;oxidation-reduction process	0.000581	-0.61795	1.15474	2.75284	0.2773	1.51961	-6.21852
cl_176500_1	---NA---			0.000581	3.75397	1.37482	-7.76617	-5.90224	-5.87889	1.88921
cl_390989_10	---NA---			0.000582	5.74627	-7.76617	-6.38909	-7.76617	-7.14492	-0.63403
cl_482030_1	ribosomal protein S6 kinase 2 beta isoform X1	GO:0000287;GO:0004674;GO:0005524;GO:0006468;GO:0035556	magnesium ion binding;protein serine/threonine kinase activity;ATP binding;protein phosphorylation;intracellular signal transduction	0.000583	0.76844	4.25069	3.36347	2.91446	3.56257	1.75974
cl_137297_2	tigger transposable element-derived protein 1-like	GO:0003676	nucleic acid binding	0.000583	0.59557	1.03837	1.11628	2.70291	2.71206	1.32861
cl_354520_1	---NA---			0.000584	5.65954	-3.89551	-7.76617	-7.76617	-7.76617	-1.3983
cl_802086_1	putative cytochrome P450 304a1	GO:0005506;GO:0016705;GO:0020037;GO:0055114	iron ion binding;oxidoreductase activity, acting on paired donors, with incorporation or reduction of molecular oxygen;heme binding;oxidation-reduction process	0.000585	3.51077	4.25732	4.69271	4.95553	4.71407	2.71266
cl_333080_5	protein turtle-like isoform X1			0.000585	3.36779	2.30228	0.83462	0.08939	0.36304	3.68969
cl_151532_4	Collagen type IV alpha-3-binding protein	GO:0005581;GO:0008289	collagen trimer;lipid binding	0.000585	-7.76617	0.16795	1.08752	-0.106	0.12027	-7.76617
cl_89874_2	Retrovirus-related Pol polyprotein from transposon TNT 1-94			0.000587	-3.5837	-7.76617	-1.3185	1.01064	0.17514	0.95271
cl_469117_2	alkaline nuclease	GO:0003676;GO:0016787;GO:0046872	nucleic acid binding;hydrolase activity;metal ion binding	0.000588	-2.32807	8.21176	8.6138	5.77318	5.96634	-4.00356
cl_452644_3	dipeptidyl peptidase 3	GO:0005737;GO:0006508;GO:0008237;GO:0008239;GO:0046872	cytoplasm;proteolysis;metallopeptidase activity;dipeptidyl-peptidase activity;metal ion binding	0.000588	0.0591	-7.76617	-7.76617	-6.05188	-7.76617	-7.76617
cl_529568_1	---NA---			0.000589	-4.31043	4.20475	4.09537	4.34839	5.1875	-4.51465
cl_309418_1	actin, alpha skeletal muscle			0.000591	7.65382	5.91162	5.12232	5.01806	4.08011	6.18317
cl_179127_1	---NA---			0.000592	-7.76617	5.63608	6.6748	1.69684	5.38465	-5.31257
cl_83411_1	---NA---			0.000594	-1.09651	9.20083	8.79982	6.70801	7.93348	2.02406
cl_108517_1	---NA---			0.000596	-0.42875	8.21163	8.06305	7.34027	6.95255	-1.3562
cl_277564_1	---NA---			0.000597	-0.64188	-6.10242	0.26445	-1.87193	1.9841	-7.76617
cl_373998_2	---NA---			0.000597	5.59847	-0.80214	-2.32732	-7.76617	-4.68884	2.57883
cl_567167_22	venom dipeptidyl peptidase 4 isoform X3	GO:0006508;GO:0008236	proteolysis;serine-type peptidase activity	0.000598	-7.76617	1.66458	1.87327	0.06648	1.05518	-4.76375
cl_466099_1	---NA---			0.000603	4.66949	-7.76617	-5.76156	-7.76617	-7.76617	-1.81751
cl_6348_1	---NA---			0.000603	5.48847	-4.15167	-7.76617	-7.76617	-7.76617	-0.91521
cl_139349_1	inactive pancreatic lipase-related protein 1	GO:0006629;GO:0052689	lipid metabolic process;carboxylic ester hydrolase activity	0.000603	-7.76617	3.41565	3.74276	2.46956	2.38881	-2.53668
cl_731508_4	PhnD/SsuA/transferrin family substrate-binding protein	GO:0005615;GO:0006811;GO:0046872;GO:0055072	extracellular space;ion transport;metal ion binding;iron ion homeostasis	0.000615	-1.35988	6.28386	5.98625	6.99171	7.80405	2.48308
cl_920530_1	Cytochrome P450 4C1	GO:0004497;GO:0005506;GO:0016020;GO:0016705;GO:0020037;GO:0055114	monooxygenase activity;iron ion binding;membrane;oxidoreductase activity, acting on paired donors, with incorporation or reduction of molecular oxygen;heme binding;oxidation-reduction process	0.000615	-7.76617	3.85315	4.63524	4.40056	5.69128	-4.24546
cl_820981_1	protein bric-a-brac 2-like isoform X1	GO:0003677	DNA binding	0.000616	2.90288	2.07774	1.36811	0.91871	1.18421	3.53806
cl_379739_7	---NA---			0.000617	5.10878	-5.34819	-7.76617	-7.76617	-6.52123	3.68469
cl_240519_1	receptor-type tyrosine-protein phosphatase H-like isoform X1	GO:0004725;GO:0004896;GO:0016021;GO:0019221;GO:0035335	protein tyrosine phosphatase activity;cytokine receptor activity;integral component of membrane;cytokine-mediated signaling pathway;peptidyl-tyrosine dephosphorylation	0.000617	-4.31298	1.83138	2.44414	1.58855	2.48849	-0.85165
cl_168505_6	---NA---			0.000617	5.83497	-7.76617	-7.76617	-7.76617	-6.74909	-1.40127
cl_1044019_8	serine protease	GO:0004252;GO:0006508	serine-type endopeptidase activity;proteolysis	0.000622	-4.35043	6.45598	7.20586	3.35059	5.437	2.09575
cl_103545_8	---NA---			0.000622	5.37347	-5.82505	-7.76617	-7.76617	-7.76617	-0.56523
cl_40166_1	SWI/SNF-related matrix-associated actin-dependent regulator of chromatin subfamily E member 1 isoform X1	GO:0003677;GO:0016514;GO:0043044	DNA binding;SWI/SNF complex;ATP-dependent chromatin remodeling	0.000624	4.43778	3.21035	2.92889	4.13232	4.10284	4.80625
cl_575377_2	coiled-coil domain-containing protein 6			0.000624	2.69212	2.81792	3.25286	3.70299	3.77428	3.54169
cl_247298_2	---NA---			0.000624	-0.65346	2.63077	3.00738	2.2676	2.26022	0.76319
cl_249525_2	---NA---			0.000624	8.0459	-1.25549	-7.76617	-7.76617	-3.15109	5.09784
cl_463403_2	---NA---			0.000625	-7.76617	3.52944	-6.67445	-3.32217	-7.76617	-7.76617
cl_505692_1	---NA---			0.000626	5.26813	-5.65607	-7.76617	-7.76617	-7.76617	-1.38141
cl_30938_3	NADH dehydrogenase subunit 5 (mitochondrion)	GO:0005743;GO:0008137;GO:0016021;GO:0042773;GO:0070469	mitochondrial inner membrane;NADH dehydrogenase (ubiquinone) activity;integral component of membrane;ATP synthesis coupled electron transport;respirasome	0.000626	6.56575	10.5541	11.1547	10.5261	10.5039	7.20969
cl_83455_1	---NA---			0.000627	4.57876	1.80293	1.78505	2.28781	2.27259	4.97585
cl_448659_1	---NA---			0.000628	6.48027	-7.76617	-7.76617	-7.76617	-7.00694	1.48674
cl_134616_2	ceramide glucosyltransferase	GO:0016021;GO:0016757	integral component of membrane;transferase activity, transferring glycosyl groups	0.000629	1.74197	4.4687	4.08339	3.83147	4.0321	2.76681
cl_73845_10	CLUMA_CG006538, isoform A			0.00063	4.45759	2.59096	0.6618	0.28142	0.19268	3.24282
cl_56114_1	PREDICTED: uncharacterized protein LOC107226989			0.000632	-3.60592	8.91826	9.44047	7.00563	7.74022	-0.89053
cl_373198_17	epidermal growth factor receptor isoform X1	GO:0000166;GO:0004713;GO:0006468;GO:0016020	nucleotide binding;protein tyrosine kinase activity;protein phosphorylation;membrane	0.000632	4.37039	-0.57866	-7.76617	-2.80554	-6.04411	1.44998
cl_333657_1	uncharacterized protein LOC111869368			0.000633	0.55908	-5.73399	-1.10651	1.95952	2.43421	0.24113
cl_1044019_21	serine protease	GO:0004252;GO:0006508	serine-type endopeptidase activity;proteolysis	0.000633	-4.27687	8.02761	8.33286	3.1092	6.78992	2.53213
cl_237531_1	---NA---			0.000633	4.35497	-4.29931	-7.76617	-7.76617	-5.87461	3.09091
cl_70784_1	B-cell receptor-associated protein 31	GO:0005783;GO:0006886;GO:0016021;GO:0016491	endoplasmic reticulum;intracellular protein transport;integral component of membrane;oxidoreductase activity	0.000639	4.30324	5.82804	6.07785	5.85697	5.919	4.91113
cl_54327_1	phospholipid phosphatase 5	GO:0008195;GO:0016021;GO:0046839	phosphatidate phosphatase activity;integral component of membrane;phospholipid dephosphorylation	0.000642	-0.25823	1.62614	1.82369	3.25561	3.46487	1.04461
cl_629049_10	putative RNA-directed DNA polymerase from transposon X-element			0.000643	4.13045	0.83562	0.82526	1.16119	1.14822	4.48633
cl_445593_1	U4/U6 small nuclear ribonucleoprotein Prp3	GO:0000398;GO:0046540	mRNA splicing, via spliceosome;U4/U6 x U5 tri-snRNP complex	0.000644	1.28284	1.66144	2.25134	2.9996	2.96336	2.06235
cl_135807_1	ELAV-like protein 1	GO:0003723	RNA binding	0.000646	2.43139	-4.1943	-3.24815	-7.76617	-6.99376	3.22132
cl_921245_9	fatty acid synthase-like	GO:0009058;GO:0016788	biosynthetic process;hydrolase activity, acting on ester bonds	0.000647	-7.76617	1.86472	2.24708	1.94568	1.60248	-4.50333
cl_94026_1	---NA---			0.000647	2.61109	1.92492	1.05063	-0.11131	0.43686	2.47965
cl_56037_1	integrin alpha-PS3-like	GO:0007155;GO:0008305	cell adhesion;integrin complex	0.000647	-1.084	2.6209	1.65058	1.95578	2.65729	0.00529
cl_357295_6	CCR4-NOT transcription complex subunit 9	GO:0006402;GO:0030014	mRNA catabolic process;CCR4-NOT complex	0.000647	0.42713	1.90974	2.39667	2.62213	2.70268	1.4351
cl_753784_1	---NA---			0.000647	5.41809	-5.82797	-7.76617	-7.76617	-7.76617	-0.45144
cl_234783_1	serine protease snake-like	GO:0004252;GO:0006508	serine-type endopeptidase activity;proteolysis	0.000647	-1.35496	2.90564	3.90781	1.82276	3.12865	-1.12494
cl_214842_1	PDZ domain-containing protein GIPC3	GO:0005515	protein binding	0.000647	2.62003	5.03562	5.27343	4.727	4.79073	2.94189
cl_304336_10	nuclear receptor coactivator 6-like isoform X3			0.000647	2.10923	0.7356	2.13112	4.70318	4.32433	2.01934
cl_204221_8	---NA---			0.000647	-5.46438	1.33175	2.25321	1.91633	1.61888	-3.60492
cl_96574_5	semaphorin-1A isoform X4	GO:0007399;GO:0016021;GO:0030154;GO:0030215	nervous system development;integral component of membrane;cell differentiation;semaphorin receptor binding	0.000651	4.13291	3.63487	2.41972	2.68281	2.17629	4.5916
cl_197408_1	innexin inx3	GO:0016020;GO:0030054	membrane;cell junction	0.000651	-0.60059	3.97844	3.65861	3.09664	3.94932	0.53025
cl_685995_1	interspersed repeat antigen			0.000651	-1.91041	-7.76617	-7.76617	1.14063	0.31412	-6.31891
cl_66170_4	S-antigen protein			0.000651	-7.76617	1.55412	-6.20821	3.00104	0.25642	-5.97262
cl_357125_12	alpha-amylase A	GO:0004556;GO:0005975;GO:0043169;GO:0103025	alpha-amylase activity;carbohydrate metabolic process;cation binding;alpha-amylase activity (releasing maltohexaose)	0.000651	-7.76617	5.5724	6.50759	3.85378	4.34947	-2.6217
cl_219886_20	---NA---			0.000651	5.49452	1.83348	1.48633	1.43205	1.64058	4.55434
cl_151532_1	Collagen type IV alpha-3-binding protein	GO:0005581;GO:0008289	collagen trimer;lipid binding	0.000652	1.89088	4.14948	4.0866	3.93647	4.12848	2.83728
cl_188196_1	Splicing factor 3A subunit 2	GO:0003676;GO:0005634;GO:0008270	nucleic acid binding;nucleus;zinc ion binding	0.000652	6.32195	4.6824	4.91726	4.85085	5.10459	5.81779
cl_527945_1	cytochrome b (mitochondrion)	GO:0005743;GO:0009055;GO:0016021;GO:0022904;GO:0046872;GO:0070469	mitochondrial inner membrane;electron transfer activity;integral component of membrane;respiratory electron transport chain;metal ion binding;respirasome	0.000652	7.70203	11.4342	11.6381	11.0173	11.0478	8.00833
cl_489845_7	---NA---			0.000653	5.82706	-5.64125	-7.76617	-7.76617	-7.76617	-0.67806
cl_387842_3	Type I inositol-1,4,5-trisphosphate 5-phosphatase	GO:0004445;GO:0046856	inositol-polyphosphate 5-phosphatase activity;phosphatidylinositol dephosphorylation	0.000658	3.27516	2.25699	1.79842	1.70057	1.97809	3.22021
cl_345146_1	NEDD4-binding protein 2 isoform X2			0.000659	-0.4498	1.68623	1.97674	2.0727	2.31186	1.18559
cl_210700_1	---NA---			0.000661	3.38578	1.7039	0.22427	1.23309	0.64396	3.48017
cl_211471_10	putative Per a allergen	GO:0004252;GO:0006508	serine-type endopeptidase activity;proteolysis	0.000661	-7.76617	3.71604	4.73968	-1.14904	1.30737	-7.76617
cl_195343_7	---NA---			0.000661	1.45324	3.60269	3.60966	3.12834	3.52246	-0.09577
cl_528293_2	Homeobox protein extradenticle	GO:0003700;GO:0005634;GO:0006355;GO:0043565	DNA-binding transcription factor activity;nucleus;regulation of transcription, DNA-templated;sequence-specific DNA binding	0.000663	5.38043	4.96118	4.72829	3.88001	3.72064	5.75421
cl_102199_2	uncharacterized protein LOC111868966 isoform X3			0.000663	-0.55462	2.12891	1.57489	1.91909	2.13796	0.52928
cl_460988_1	importin-13 isoform X1			0.000663	0.43527	1.1094	1.28093	2.48422	2.71798	0.64266
cl_19267_5	---NA---			0.000663	-0.08451	2.62774	3.02671	1.71271	1.93906	1.38836
cl_183018_3	prion-like-(Q/N-rich) domain-bearing protein 25 isoform X2			0.000664	-1.55248	3.90229	3.94439	3.30734	3.48423	-4.55921
cl_424864_1	agrin-like isoform X2	GO:0005515	protein binding	0.000665	4.49505	1.7455	1.1994	0.54804	0.46262	4.17313
cl_561716_8	---NA---			0.000667	-4.3852	3.24365	4.3723	2.80798	4.85442	-4.61942
cl_473712_1	pyridoxal-dependent decarboxylase domain-containing protein 1	GO:0001667;GO:0005783;GO:0008117;GO:0016831;GO:0019752;GO:0030149;GO:0030170	ameboidal-type cell migration;endoplasmic reticulum;sphinganine-1-phosphate aldolase activity;carboxy-lyase activity;carboxylic acid metabolic process;sphingolipid catabolic process;pyridoxal phosphate binding	0.000669	-0.17472	1.94384	1.73758	2.36093	2.66558	1.59737
cl_837475_4	---NA---			0.000669	-7.76617	3.27251	2.00334	2.61228	2.57913	-4.40208
cl_478619_2	---NA---			0.00067	2.39229	0.70754	-3.51193	-7.76617	-6.74043	3.24266
cl_550860_5	---NA---			0.000673	0.7514	3.56876	3.86137	4.03874	3.0194	-5.06709
cl_434897_1	protocadherin Fat 4-like isoform X1	GO:0005509;GO:0005886;GO:0007156	calcium ion binding;plasma membrane;homophilic cell adhesion via plasma membrane adhesion molecules	0.000673	-5.19081	5.23469	6.00331	3.43092	4.68027	-4.11044
cl_390989_4	---NA---			0.000673	4.71765	-6.62821	-6.34903	-7.76617	-7.76617	-1.05475
cl_296119_3	sialin isoform X1	GO:0005887;GO:0055085	integral component of plasma membrane;transmembrane transport	0.000673	-4.57153	0.80394	1.07816	2.07467	2.59784	-5.68749
cl_559238_1	arrestin domain-containing protein 17-like isoform X1			0.000673	1.51496	2.6543	3.19602	3.05651	4.04217	2.19769
cl_63019_1	---NA---			0.000687	4.97955	-5.86915	-7.76617	-7.76617	-7.76617	-0.72868
cl_38850_1	---NA---			0.000687	0.77107	1.62055	-1.52186	-7.76617	-6.05425	3.5802
cl_94921_5	---NA---			0.000688	3.16226	1.20214	-0.07003	-3.4166	-5.66468	2.7487
cl_873685_1	alpha-amylase 1-like	GO:0004556;GO:0005975;GO:0043169;GO:0103025	alpha-amylase activity;carbohydrate metabolic process;cation binding;alpha-amylase activity (releasing maltohexaose)	0.000688	-7.76617	7.20918	6.84293	5.37932	5.92486	-2.99161
cl_86865_1	protein suppressor of white apricot isoform X2	GO:0003723;GO:0006396	RNA binding;RNA processing	0.000688	4.5291	3.31242	3.30648	3.74787	3.8163	4.88163
cl_148971_2	glutamine--fructose-6-phosphate aminotransferase [isomerizing] 2-like isoform X3	GO:0004360;GO:0097367;GO:1901137	glutamine-fructose-6-phosphate transaminase (isomerizing) activity;carbohydrate derivative binding;carbohydrate derivative biosynthetic process	0.00069	2.91162	4.50993	4.23617	4.60189	4.61819	3.79486
cl_1064577_3	peritrophic matrix protein 14 precursor	GO:0005576;GO:0006030;GO:0008061	extracellular region;chitin metabolic process;chitin binding	0.000691	-7.76617	5.67613	6.17761	4.47488	3.62449	-2.21494
cl_283232_3	aminopeptidase N-like	GO:0006508;GO:0008237;GO:0008270	proteolysis;metallopeptidase activity;zinc ion binding	0.000693	-7.76617	3.8362	4.11234	1.67518	3.09105	-4.23876
cl_406835_1	---NA---			0.000694	5.1469	-7.76617	-4.30997	-7.76617	-7.76617	-0.75127
cl_655112_1	---NA---			0.000695	-7.76617	-0.36413	-1.07456	0.17979	1.44053	-3.9233
cl_82970_3	nucleoporin GLE1-like	GO:0005643;GO:0016973	nuclear pore;poly(A)+ mRNA export from nucleus	0.000695	2.36246	2.23129	2.79471	2.60447	2.96422	1.38004
cl_526108_3	---NA---			0.000697	4.40742	2.2447	1.58876	0.44593	1.04363	4.72772
cl_76150_1	---NA---			0.000701	5.09873	-5.76405	-7.76617	-7.76617	-7.76617	-0.96985
cl_113714_14	---NA---			0.000703	5.75084	-3.52565	-7.76617	-7.76617	-7.76617	-1.90562
cl_285214_8	facilitated trehalose transporter Tret1-like isoform X5	GO:0008643;GO:0016021;GO:0022857;GO:0055085	carbohydrate transport;integral component of membrane;transmembrane transporter activity;transmembrane transport	0.000704	-7.76617	4.34748	4.40965	2.6639	3.06938	-1.17297
cl_409133_8	hypothetical protein B7P43_G07287			0.000704	3.76454	1.87656	1.83565	1.06672	1.69554	4.15107
cl_195583_1	---NA---			0.000704	5.71218	-5.79659	-7.76617	-7.76617	-7.76617	-0.04002
cl_934035_1	Transferrin	GO:0005615;GO:0006811;GO:0046872;GO:0055072	extracellular space;ion transport;metal ion binding;iron ion homeostasis	0.000705	-3.92117	5.90319	5.81113	7.30899	7.51928	-3.56842
cl_81841_1	26S proteasome non-ATPase regulatory subunit 11	GO:0000502;GO:0043248	proteasome complex;proteasome assembly	0.000705	6.00439	5.39806	5.41354	5.21813	5.5773	6.09168
cl_13440_1	ruvB-like 2	GO:0005524;GO:0006281;GO:0006325;GO:0031011;GO:0032508;GO:0035267;GO:0043139;GO:0097255	ATP binding;DNA repair;chromatin organization;Ino80 complex;DNA duplex unwinding;NuA4 histone acetyltransferase complex;5'-3' DNA helicase activity;R2TP complex	0.000707	2.54131	3.12963	3.2931	4.44643	4.32776	2.89095
cl_269041_2	Hemolymph lipopolysaccharide-binding protein			0.000709	-7.76617	0.97006	2.17415	0.7774	2.61953	-4.69309
cl_300525_2	---NA---			0.000712	3.75787	3.02435	2.25978	1.48107	1.67496	3.83262
cl_494430_23	serpin B11 isoform X4	GO:0005615	extracellular space	0.000713	-7.76617	1.33587	2.32141	2.92238	1.59715	-7.76617
cl_221935_4	---NA---			0.000713	2.15391	4.90983	4.83354	3.90357	4.08844	3.02898
cl_255955_1	---NA---			0.000713	4.43524	-1.23129	-5.97589	-7.76617	-6.81049	3.63077
cl_263575_1	condensin complex subunit 1 isoform X1	GO:0005634;GO:0007076	nucleus;mitotic chromosome condensation	0.000716	0.15399	0.59559	1.39989	2.21648	2.41424	0.78958
cl_73845_15	CLUMA_CG006538, isoform A			0.000717	3.90678	1.15929	-4.15246	-6.03185	-6.8872	2.62157
cl_874466_6	fatty acid synthase-like			0.000717	-4.21884	3.23352	3.70505	2.29003	2.78182	-5.18324
cl_1009335_1	---NA---			0.000717	5.01255	2.29547	1.47379	1.88005	1.70651	4.36683
cl_563644_4	vacuolar protein sorting-associated protein 13 isoform X3			0.000717	-1.20117	0.37275	0.25379	1.31083	1.4034	0.69021
cl_148527_31	---NA---			0.00072	7.27666	-1.67407	-6.42159	-7.76617	-4.93073	3.33059
cl_96275_1	---NA---			0.000721	2.23092	2.01441	-0.23246	-1.22749	-1.10406	2.49721
cl_956902_2	cytochrome c oxidase subunit I (mitochondrion)	GO:0004129;GO:0005743;GO:0006119;GO:0009060;GO:0016021;GO:0020037;GO:0022900;GO:0045277;GO:0046872;GO:1902600	cytochrome-c oxidase activity;mitochondrial inner membrane;oxidative phosphorylation;aerobic respiration;integral component of membrane;heme binding;electron transport chain;respiratory chain complex IV;metal ion binding;proton transmembrane transport	0.000724	10.2383	13.1275	13.2506	12.7019	12.7005	9.978
cl_286323_3	variable lymphocyte receptor B cassette	GO:0005515	protein binding	0.000725	1.16378	3.38269	4.21212	4.27929	4.31557	-4.82219
cl_194255_3	---NA---			0.000725	2.80668	0.55536	0.96719	-0.3411	0.06882	3.64006
cl_134977_5	---NA---			0.000725	8.1061	2.96663	3.8346	3.66191	3.86669	6.20936
cl_248669_1	sodium- and chloride-dependent GABA transporter 1	GO:0005328;GO:0006836;GO:0016021;GO:0055085	neurotransmitter:sodium symporter activity;neurotransmitter transport;integral component of membrane;transmembrane transport	0.000725	6.70636	5.66226	3.78174	2.18659	1.89126	4.80478
cl_191343_5	single-stranded DNA-binding protein 3 isoform X2	GO:0003697;GO:0005515	single-stranded DNA binding;protein binding	0.000725	5.11508	3.79536	3.73652	3.22294	3.16755	5.12158
cl_538772_9	---NA---			0.000725	-7.76617	2.33052	3.79752	-1.08244	2.04872	-3.3232
cl_165332_1	MAGUK p55 subfamily member 6 isoform X2	GO:0005515	protein binding	0.000726	5.30041	4.21625	3.68342	2.93199	3.24203	5.23324
cl_561716_14	---NA---			0.000727	-4.62363	1.77915	2.39935	2.33142	3.85038	-1.47791
cl_217520_5	---NA---			0.00073	-2.03506	1.36024	1.91501	1.64199	2.77058	-0.17995
cl_308883_3	---NA---			0.00073	-4.2079	1.24029	2.94066	2.22449	3.10467	-1.15297
cl_890041_1	Actin, muscle	GO:0005524;GO:0005737;GO:0005856	ATP binding;cytoplasm;cytoskeleton	0.00073	13.7794	12.3958	11.8462	11.3966	10.9946	12.593
cl_427104_1	amidophosphoribosyltransferase-like isoform X1	GO:0004044;GO:0006189;GO:0009113;GO:0009116;GO:0046872;GO:0051536	amidophosphoribosyltransferase activity;'de novo' IMP biosynthetic process;purine nucleobase biosynthetic process;nucleoside metabolic process;metal ion binding;iron-sulfur cluster binding	0.000731	-0.32209	3.05127	3.92225	2.73347	3.07945	1.37477
cl_550350_1	ankyrin repeat protein	GO:0005515	protein binding	0.000734	0.65338	1.61206	2.17153	2.54703	2.92271	1.58444
cl_226949_2	---NA---			0.000734	0.90488	1.01261	-0.3719	-5.97256	-6.27811	1.83453
cl_127190_1	trehalase isoform X1			0.000735	-4.73474	3.00155	2.54476	1.55005	2.1077	0.32191
cl_575608_2	2-(3-amino-3-carboxypropyl)histidine synthase subunit 1	GO:0016740;GO:0017183	transferase activity;peptidyl-diphthamide biosynthetic process from peptidyl-histidine	0.000735	2.12701	2.49521	2.6444	3.30507	3.42995	2.7109
cl_51408_6	---NA---			0.000735	6.06254	-7.76617	-7.76617	-7.76617	-6.73503	-1.0592
cl_660184_11	low-density lipoprotein receptor-related protein 8 isoform X3	GO:0005515;GO:0016021	protein binding;integral component of membrane	0.000735	4.90873	2.40639	2.14268	0.91919	0.70435	4.00374
cl_227780_1	DDE Tnp 1 7 domain containing protein			0.000736	3.30413	1.63681	-0.25069	-0.64787	-0.72256	3.07682
cl_50293_1	27 kDa hemolymph protein-like			0.000737	3.56645	4.87097	5.55385	5.07775	5.82226	3.58182
cl_321872_20	tropomyosin-1 isoform X2			0.000737	8.35771	7.01939	6.65771	6.02647	5.52953	7.44192
cl_611681_1	---NA---			0.000737	5.91547	5.47166	4.54123	4.1943	4.25954	6.00512
cl_87094_1	---NA---			0.000738	4.88196	-5.80486	-7.76617	-7.76617	-7.76617	-0.91938
cl_623707_1	pickpocket protein 28-like	GO:0005272;GO:0006814;GO:0016020	sodium channel activity;sodium ion transport;membrane	0.000739	-7.76617	0.70424	1.50286	0.42877	2.03306	-4.74495
cl_63314_36	---NA---			0.000739	5.67489	-1.93033	-7.76617	-5.80791	-6.87401	2.03812
cl_341502_10	Endothelin-converting enzyme-like 1	GO:0004222;GO:0006508	metalloendopeptidase activity;proteolysis	0.000739	-4.68128	0.66516	1.84539	1.756	2.50201	-1.01709
cl_327147_4	leucine-rich repeat protein	GO:0005515	protein binding	0.000741	-4.77467	2.02677	2.16976	1.24322	1.54449	-1.89655
cl_552025_1	---NA---	GO:0003677	DNA binding	0.000741	-7.76617	5.27062	6.48943	1.09097	5.05508	-5.44734
cl_167935_1	---NA---			0.000741	-7.76617	0.97497	1.7584	1.05781	1.1594	-2.5198
cl_354381_1	---NA---			0.000742	5.58242	-5.76683	-7.76617	-7.76617	-7.76617	-0.18671
cl_390989_46	---NA---			0.000744	4.77103	-7.76617	-5.78518	-7.76617	-7.76617	-1.2158
cl_417097_3	deoxynucleoside triphosphate triphosphohydrolase SAMHD1-like isoform X2			0.000744	-7.76617	3.63507	4.27582	0.09624	3.45831	-7.76617
cl_238631_6	axoneme-associated protein mst101(2)-like			0.000744	-7.76617	0.14666	0.46199	-0.23087	2.39569	-7.76617
cl_518722_1	serine/threonine-protein kinase Chk2-like	GO:0004672;GO:0005524;GO:0006468	protein kinase activity;ATP binding;protein phosphorylation	0.000746	-4.56813	4.10889	3.45597	5.40388	6.37217	-1.18714
cl_743128_4	putative accessory gland protein			0.000746	-7.76617	5.98223	2.86545	3.36869	2.45218	-7.76617
cl_307820_2	---NA---			0.000747	2.28805	0.23926	-4.43477	-7.76617	-6.14248	1.87973
cl_148527_2	---NA---			0.000747	6.02781	3.04245	2.58354	3.08896	1.89109	6.08326
cl_807916_1	myosin regulatory light chain 2	GO:0005509	calcium ion binding	0.000747	8.68241	7.42811	6.74858	5.81144	5.72305	7.63309
cl_682367_1	---NA---			0.000748	4.31272	2.51449	1.61798	1.32322	0.91917	5.06538
cl_133079_1	hypothetical protein AVEN_8104_1			0.000748	-7.76617	-7.76617	-6.0513	-0.88297	0.75686	-7.76617
cl_187250_1	kinesin-like protein KIF2A isoform X1	GO:0003777;GO:0005524;GO:0005874;GO:0007018;GO:0008017	microtubule motor activity;ATP binding;microtubule;microtubule-based movement;microtubule binding	0.000751	3.3739	2.75477	2.50822	5.12783	5.2039	3.45473
cl_220866_2	ankyrin repeat domain-containing protein	GO:0005515	protein binding	0.000753	1.92934	1.74336	2.78012	0.96592	2.05029	-5.7028
cl_304753_1	---NA---	GO:0005576;GO:0006030;GO:0008061	extracellular region;chitin metabolic process;chitin binding	0.000753	-7.76617	3.1682	4.44662	-1.82907	3.13058	-7.76617
cl_34986_5	---NA---			0.000753	1.58407	2.19874	2.38269	0.80126	0.7813	3.37717
cl_227112_13	BTB-IV protein domain	GO:0005515	protein binding	0.000756	-0.2534	-1.14143	-0.3385	1.22305	1.51506	-5.52784
cl_573428_4	acidic phospholipase A2 PA4			0.000757	3.71544	4.5128	2.6567	0.7794	0.77018	3.86655
cl_187250_4	kinesin-like protein Klp10A isoform X3			0.000759	1.93167	0.66836	1.0676	2.92396	2.94849	3.05375
cl_206195_2	cyclin-dependent kinase 1	GO:0004674;GO:0005524;GO:0006468;GO:0051301	protein serine/threonine kinase activity;ATP binding;protein phosphorylation;cell division	0.00076	0.71187	-5.82242	-5.7925	1.6833	2.35338	0.22726
cl_403168_10	Inter-alpha-trypsin inhibitor heavy chain H4			0.000762	-7.76617	2.40322	2.45465	1.81658	2.16324	-4.16945
cl_324298_7	oxidoreductase-like domain-containing protein 1			0.000763	2.95521	1.97301	1.83261	1.22206	1.09245	3.39047
cl_257698_1	scavenger receptor class B member 1-like isoform X2	GO:0016020	membrane	0.000765	0.78169	5.28112	4.07075	3.85149	3.70942	2.21653
cl_293375_1	lambda-crystallin homolog	GO:0003857;GO:0006631;GO:0055114;GO:0070403	3-hydroxyacyl-CoA dehydrogenase activity;fatty acid metabolic process;oxidation-reduction process;NAD+ binding	0.000766	4.01421	8.56622	8.4792	6.99832	7.67814	5.06836
cl_622362_1	OTU domain-containing protein 4-like			0.000766	-1.79078	-0.66546	1.84202	1.98019	1.70075	-1.27539
cl_802462_1	glutamate receptor 1	GO:0004971;GO:0030054;GO:0032281;GO:0034220;GO:0035235;GO:0045211	AMPA glutamate receptor activity;cell junction;AMPA glutamate receptor complex;ion transmembrane transport;ionotropic glutamate receptor signaling pathway;postsynaptic membrane	0.000766	5.09148	2.70599	0.1852	-1.31604	-2.89311	4.91745
cl_304753_3	---NA---	GO:0005576;GO:0006030;GO:0008061	extracellular region;chitin metabolic process;chitin binding	0.000766	-7.76617	3.34057	3.62445	-2.16557	2.36253	-7.76617
cl_64319_3	NPC intracellular cholesterol transporter 1 isoform X4	GO:0005319;GO:0016021	lipid transporter activity;integral component of membrane	0.000766	-3.46763	4.36837	5.56516	4.16575	3.66073	-4.28137
cl_292729_1	replication stress response regulator SDE2			0.000768	2.18065	2.9882	3.36655	3.75093	4.03069	3.14664
cl_325387_5	homeotic protein antennapedia-like	GO:0003700;GO:0005634;GO:0006355;GO:0007275;GO:0043565	DNA-binding transcription factor activity;nucleus;regulation of transcription, DNA-templated;multicellular organism development;sequence-specific DNA binding	0.000768	3.5732	2.89858	2.223	2.20745	1.51515	4.14935
cl_202555_1	---NA---			0.00077	1.63895	2.46889	0.64262	-0.79744	-1.31345	1.18219
cl_614289_1	Homocysteine S-methyltransferase 2	GO:0008270;GO:0009086;GO:0047150	zinc ion binding;methionine biosynthetic process;betaine-homocysteine S-methyltransferase activity	0.000772	1.95321	2.77416	5.61624	6.32777	6.04141	-0.82473
cl_72367_1	---NA---			0.000773	-4.67082	2.17089	2.59443	2.5891	3.05031	0.71275
cl_596455_19	androgen-induced gene 1 protein-like isoform X2	GO:0016021	integral component of membrane	0.000773	-7.76617	1.36495	0.77378	0.5085	1.83128	-4.81381
cl_440546_1	---NA---			0.000774	2.08454	4.26285	4.89291	4.78269	4.59308	1.7606
cl_157260_1	golgin subfamily A member 2	GO:0005794	Golgi apparatus	0.000776	1.61549	2.56513	2.36248	3.10765	3.2214	2.65151
cl_66688_1	uncharacterized protein LOC110840206			0.000777	1.47536	4.53618	5.47134	5.40882	5.98621	2.93002
cl_203323_1	---NA---			0.000778	2.20364	0.72521	-0.8157	-6.07047	-6.08228	2.304
cl_672861_2	integrin beta-PS-like	GO:0005178;GO:0007229;GO:0008305;GO:0070527	integrin binding;integrin-mediated signaling pathway;integrin complex;platelet aggregation	0.000778	-0.7234	2.23409	2.93657	2.33106	3.13435	1.0153
cl_541556_1	hexamerin-like protein 2			0.000778	-7.76617	1.95669	1.37914	0.01534	0.78165	-4.79435
cl_247941_2	agrin-like isoform X5	GO:0005509	calcium ion binding	0.000778	2.50378	1.17727	-0.57242	-0.19926	-0.58918	3.41116
cl_793934_1	chitinase KME2	GO:0005975;GO:0016798	carbohydrate metabolic process;hydrolase activity, acting on glycosyl bonds	0.000778	-4.54285	4.76915	4.55933	2.6342	3.36975	0.35868
cl_826932_8	late embryogenesis abundant protein			0.000779	4.07044	2.20857	4.73205	5.55882	5.62566	3.27898
cl_653370_17	titin-like isoform X2	GO:0046872;GO:0071564	metal ion binding;npBAF complex	0.00078	-5.22734	4.92129	5.44654	2.65994	4.54321	-0.70168
cl_222394_1	integrator complex subunit 3 isoform X2			0.00078	0.49712	2.35958	1.97398	2.83138	2.92213	1.41824
cl_98664_1	UNC93-like protein			0.00078	-7.76617	1.64455	2.19736	0.62301	1.56408	-4.50113
cl_293994_5	venom protease-like	GO:0004252;GO:0006508	serine-type endopeptidase activity;proteolysis	0.000787	0.55992	5.05351	3.45825	4.40215	4.93448	0.90872
cl_188718_3	---NA---			0.000787	1.2884	3.61577	3.41867	2.33548	2.19318	2.37674
cl_412144_2	---NA---			0.000787	2.33049	0.44755	1.308	-7.76617	-0.1004	1.23991
cl_436412_1	---NA---			0.000788	5.30436	-7.76617	-7.76617	-7.76617	-6.80804	-1.12737
cl_379739_16	---NA---			0.000788	3.71068	1.68895	0.54023	0.42609	0.15175	3.11509
cl_148527_25	---NA---			0.000788	7.46185	-1.26024	-5.05786	-4.8775	-7.07665	3.81827
cl_352009_1	---NA---			0.000788	5.99786	4.8067	5.13926	4.72077	4.54877	6.0845
cl_432978_10	Cytochrome P450 9e2	GO:0005506;GO:0016705;GO:0020037;GO:0055114	iron ion binding;oxidoreductase activity, acting on paired donors, with incorporation or reduction of molecular oxygen;heme binding;oxidation-reduction process	0.000789	-5.07627	3.72596	3.91816	2.91726	2.31514	-4.48021
cl_164487_4	---NA---			0.000793	9.02402	8.45123	8.6555	7.46583	7.66202	9.0376
cl_258042_1	membrane-associated progesterone receptor component 1	GO:0016021	integral component of membrane	0.000793	4.41172	6.30656	6.72387	5.9682	6.19016	5.16554
cl_461088_1	pyrroline-5-carboxylate reductase	GO:0004735;GO:0055114;GO:0055129	pyrroline-5-carboxylate reductase activity;oxidation-reduction process;L-proline biosynthetic process	0.000794	-4.54078	3.30219	2.94713	2.41993	2.15124	0.02246
cl_826932_5	embryonic protein DC-8			0.000795	-3.0813	-4.06982	1.38693	2.44819	2.4148	-7.76617
cl_490802_1	---NA---			0.000798	5.51589	8.92163	9.53612	8.72953	9.33817	6.59933
cl_309426_1	actin, alpha skeletal muscle			0.000799	6.75254	4.73069	4.36293	3.44	2.82147	4.96774
cl_890041_43	endocuticle structural glycoprotein SgAbd-2-like	GO:0042302	structural constituent of cuticle	0.000802	10.1413	5.99502	6.14598	6.15404	5.4806	9.68987
cl_64944_26	---NA---			0.000802	4.49938	-6.23938	-4.77701	-7.76617	-6.90624	0.93588
cl_103979_1	UDP-glucuronosyltransferase 2B15-like	GO:0016020;GO:0016758	membrane;transferase activity, transferring hexosyl groups	0.000803	-4.74283	1.29754	2.02337	1.59839	1.64278	-0.86034
cl_175853_1	sphingomyelin synthase-related protein 1-like	GO:0016021	integral component of membrane	0.000803	1.47207	2.70021	2.49248	3.64987	3.70729	2.06025
cl_375251_1	PREDICTED: uncharacterized protein LOC109032433			0.000806	-0.13027	1.55159	2.75388	2.84455	3.82602	-5.00032
cl_705563_5	synaptic vesicle glycoprotein 2B-like	GO:0005887;GO:0055085	integral component of plasma membrane;transmembrane transport	0.000806	-7.76617	0.03065	1.97181	-6.06721	-0.30042	-7.76617
cl_743128_16	---NA---			0.000806	-7.76617	1.89304	3.02451	1.55919	2.0849	-2.53447
cl_203704_6	---NA---			0.000807	3.38084	-2.72083	-7.76617	-7.76617	-5.47155	1.99762
cl_221478_1	---NA---			0.000816	1.89412	0.82126	-0.73347	-1.59761	-1.0405	2.44007
cl_190048_1	transforming acidic coiled-coil-containing protein 2 isoform X10			0.000818	-7.76617	2.66227	2.92357	2.00808	1.79985	-4.22402
cl_246234_1	transmembrane protease serine 9-like	GO:0004252;GO:0006508	serine-type endopeptidase activity;proteolysis	0.000818	-7.76617	3.82134	4.18092	1.28031	2.50862	-4.48903
cl_82780_1	Coiled-coil domain-containing protein 79	GO:0003677;GO:0070197	DNA binding;meiotic attachment of telomere to nuclear envelope	0.000819	-5.71867	1.7347	0.96685	1.83592	2.06155	-2.84119
cl_123410_1	lactosylceramide 4-alpha-galactosyltransferase-like			0.000819	-5.11536	0.9991	1.97414	2.08846	2.45671	-5.28475
cl_85033_1	phosphatidylinositol phosphatase PTPRQ-like isoform X3			0.000819	-4.00343	1.70809	3.14656	2.47325	2.84567	-1.77207
cl_250255_12	26S proteasome non-ATPase regulatory subunit 10-like	GO:0005515	protein binding	0.00082	-4.81391	1.14532	1.54885	0.8047	1.67015	-1.22021
cl_755287_11	blast:Troponin I	GO:0005861	troponin complex	0.00082	4.69358	2.62556	2.97763	2.66616	2.34042	4.78265
cl_38756_1	---NA---			0.000822	0.92977	0.91476	-3.06272	-6.10493	-6.93148	1.98185
cl_516155_1	putative inorganic phosphate cotransporter	GO:0016020	membrane	0.000822	1.14873	4.37743	4.88975	3.78942	3.27273	1.51696
cl_599824_9	leucine-rich repeat-containing protein 15-like	GO:0005515	protein binding	0.000824	-7.76617	1.18754	1.06627	0.28029	0.17052	-5.08202
cl_67411_11	Arylsulfatase B	GO:0008484	sulfuric ester hydrolase activity	0.000825	-7.76617	1.43636	0.40997	-0.28465	0.17018	-5.03312
cl_215698_10	---NA---			0.000826	5.24026	-7.76617	-5.48776	-7.76617	-7.76617	-1.84171
cl_451313_1	G-protein coupled receptor Mth2-like	GO:0004930	G protein-coupled receptor activity	0.000826	-7.76617	1.34201	0.36686	0.00272	0.07045	-7.76617
cl_828084_15	---NA---			0.000826	4.99895	-6.33793	-6.37201	-7.76617	-7.76617	-1.04657
cl_897962_1	---NA---			0.000826	-7.76617	1.12553	1.64388	0.99537	0.8946	-4.64502
cl_488447_7	---NA---			0.000827	9.40181	0.63024	0.49	-0.43977	0.78588	4.02462
cl_407518_2	High-affinity choline transporter 1	GO:0005102;GO:0016021;GO:0022857;GO:0055085	signaling receptor binding;integral component of membrane;transmembrane transporter activity;transmembrane transport	0.000828	-4.70184	2.39883	1.65078	0.587	1.39292	0.07376
cl_567974_1	cyclin-dependent kinase 2	GO:0004672;GO:0005524;GO:0006468	protein kinase activity;ATP binding;protein phosphorylation	0.00083	0.64836	1.34553	2.16081	2.58338	2.49817	1.55949
cl_128565_1	signal recognition particle receptor subunit beta	GO:0005525;GO:0016021	GTP binding;integral component of membrane	0.00083	3.11342	4.68003	4.5131	4.79563	4.56901	3.09481
cl_142876_1	---NA---			0.00083	1.71019	1.71204	0.75389	-0.77379	-0.39032	2.71175
cl_873122_1	E3 ubiquitin-protein ligase UBR3 isoform X1	GO:0008270;GO:0061630;GO:0071596	zinc ion binding;ubiquitin protein ligase activity;ubiquitin-dependent protein catabolic process via the N-end rule pathway	0.00083	0.24495	1.07136	0.8627	1.81517	2.25012	2.00564
cl_48407_1	40S ribosomal protein S19	GO:0003735;GO:0005840;GO:0006412	structural constituent of ribosome;ribosome;translation	0.00083	9.87052	8.53083	8.23413	7.86241	7.88329	9.06725
cl_67068_6	---NA---			0.000831	-4.82624	2.07894	1.93904	1.37143	1.96184	0.02266
cl_108517_3	---NA---			0.000831	-4.19081	6.71505	6.30977	4.97986	4.66383	-3.86293
cl_406891_2	---NA---			0.000832	-7.76617	3.12029	-6.61566	-4.78363	-7.76617	-7.76617
cl_63314_34	---NA---			0.000832	6.16716	-5.51847	-5.98929	-7.76617	-6.91819	1.49972
cl_377079_1	Glutathione S-transferase D7	GO:0005515;GO:0016740	protein binding;transferase activity	0.000833	1.61333	7.14041	6.50089	4.35698	6.32096	3.20047
cl_540970_2	proteoglycan 4			0.000834	-7.76617	3.65304	4.38534	1.37756	2.42211	-4.99982
cl_290106_2	apolipophorin precursor	GO:0005319;GO:0006869	lipid transporter activity;lipid transport	0.000834	2.90673	4.26941	5.33778	5.66817	6.19718	3.60818
cl_255102_4	facilitated trehalose transporter Tret1-like isoform X2			0.000835	-7.76617	0.86832	1.4398	1.81285	2.30405	-1.73682
cl_93305_8	longitudinals lacking protein, isoforms N/O/W/X/Y-like	GO:0003676	nucleic acid binding	0.000836	3.74939	2.42564	1.91074	1.46432	1.58493	3.84637
cl_137123_1	probable Bax inhibitor 1	GO:0016021;GO:0043066	integral component of membrane;negative regulation of apoptotic process	0.000836	5.92222	6.97443	7.13355	6.81449	6.87735	5.66522
cl_670845_1	---NA---			0.000836	-7.76617	3.15364	2.28371	6.07851	3.33733	-4.84775
cl_549898_1	---NA---			0.000838	5.41181	-7.76617	-5.76799	-7.76617	-7.76617	-0.1805
cl_390989_2	---NA---			0.000838	5.72519	3.3348	2.16401	2.78505	2.45614	3.41369
cl_561741_2	---NA---			0.000843	-4.44796	3.27774	3.28041	2.58639	3.35154	0.16689
cl_858837_23	putative membrane protein			0.000846	4.2388	-6.26346	-6.23428	-7.76617	-6.91569	-0.09623
cl_83856_1	UDP-N-acetylhexosamine pyrophosphorylase	GO:0070569	uridylyltransferase activity	0.000848	0.29309	4.26978	4.07628	4.24768	3.73296	2.16513
cl_277275_2	short-chain dehydrogenase/reductase family 9C member 7-like isoform X1	GO:0016491	oxidoreductase activity	0.000848	-7.76617	2.46548	1.9186	3.51787	3.40503	-2.07708
cl_345174_1	PREDICTED: uncharacterized protein LOC105624870	GO:0005515	protein binding	0.000849	-7.76617	-6.61993	-5.27574	2.42662	1.71919	-6.50525
cl_94636_12	zinc finger protein Xfin-like	GO:0003676	nucleic acid binding	0.000849	0.05004	1.53932	1.39125	2.28981	2.74214	1.38432
cl_460725_1	Salivary glue protein Sgs-4			0.000849	-2.47495	3.18137	2.67863	2.28504	2.63513	-0.33909
cl_289567_17	---NA---			0.000849	-7.76617	2.52881	2.89655	0.49817	1.37252	-2.23177
cl_522008_4	---NA---			0.000853	4.19399	3.06272	1.6458	2.16539	2.07564	4.51657
cl_463522_3	---NA---			0.000854	1.86304	2.18726	1.45829	0.19048	0.41351	2.87292
cl_27840_3	Histone H2A	GO:0000786;GO:0003677;GO:0005634;GO:0046982	nucleosome;DNA binding;nucleus;protein heterodimerization activity	0.000854	6.5385	-3.34708	-3.68254	-7.76617	-6.908	5.13883
cl_253355_1	ionotropic receptor 8a	GO:0004970;GO:0005886;GO:0016021;GO:0034220;GO:0035235	ionotropic glutamate receptor activity;plasma membrane;integral component of membrane;ion transmembrane transport;ionotropic glutamate receptor signaling pathway	0.000854	-1.08719	-0.63139	-6.11727	0.21427	0.75295	-0.0718
cl_485503_1	putative oocyst wall protein			0.000855	-7.76617	4.15647	-7.76617	-7.76617	-5.13375	-5.46561
cl_190920_1	acetyl-CoA synthetase-like protein			0.000855	-7.76617	0.64644	1.5157	0.88497	0.77389	-4.96405
cl_783542_8	juvenile hormone epoxide hydrolase 1-like	GO:0005783;GO:0033961;GO:0044425	endoplasmic reticulum;cis-stilbene-oxide hydrolase activity;membrane part	0.000855	2.46383	5.27558	5.81041	4.82578	4.72828	3.43307
cl_313508_2	---NA---			0.000855	-4.15277	5.89222	6.61892	3.07554	5.06255	-3.12515
cl_790236_6	homeobox protein homothorax isoform X9	GO:0003677;GO:0006355	DNA binding;regulation of transcription, DNA-templated	0.000856	3.72144	1.84146	1.01244	0.2424	0.57565	3.4478
cl_832727_28	peritrophic matrix protein 9 precursor	GO:0005576;GO:0006030;GO:0008061	extracellular region;chitin metabolic process;chitin binding	0.000858	-5.21071	5.73157	5.42775	2.25195	3.66333	0.15972
cl_319220_7	trehalase-like isoform X2	GO:0004555;GO:0005991	alpha,alpha-trehalase activity;trehalose metabolic process	0.000859	-7.76617	5.98547	6.21088	3.92936	3.5248	-3.68458
cl_110909_1	homeobox protein extradenticle isoform X5	GO:0003700;GO:0005634;GO:0006355;GO:0043565	DNA-binding transcription factor activity;nucleus;regulation of transcription, DNA-templated;sequence-specific DNA binding	0.000861	5.99105	4.43343	3.82185	2.9803	3.12484	5.95384
cl_96535_1	REST corepressor 1-like isoform X1	GO:0003677;GO:0005634	DNA binding;nucleus	0.000863	-0.16428	0.09713	0.535	2.5133	2.638	0.40776
cl_525596_5	---NA---			0.000863	2.97565	2.09398	1.15484	1.00999	0.17937	3.53174
cl_570613_2	---NA---			0.000864	3.5024	2.27021	0.89311	0.00569	-5.22353	2.36737
cl_626427_1	Myotubularin-related protein 13	GO:0035556;GO:0046872	intracellular signal transduction;metal ion binding	0.000868	2.24042	1.61882	1.4304	2.01865	2.26659	2.91711
cl_187250_25	homeobox protein prospero-like isoform X1	GO:0006355	regulation of transcription, DNA-templated	0.000872	3.5709	1.35441	0.21154	-0.91835	-0.19621	3.3887
cl_167701_4	alpha-tocopherol transfer protein-like isoform X1			0.000877	2.4131	6.29469	5.90433	6.06275	5.60472	3.35391
cl_205857_1	---NA---			0.000878	2.53536	3.42071	1.42925	0.3907	0.10328	3.00655
cl_561216_1	---NA---			0.000878	3.49076	1.89987	0.04573	-2.55884	-6.03274	3.38832
cl_193247_3	uncharacterized protein LOC110837353 isoform X1			0.000878	4.10007	3.49083	3.10869	2.03146	1.93734	3.74606
cl_307170_2	---NA---			0.000878	4.49228	-0.15045	-3.85269	-0.9544	-0.75329	5.22195
cl_355149_2	39S ribosomal protein L53, mitochondrial			0.00088	5.10642	3.56898	3.49026	2.78681	2.34754	4.42484
cl_849893_2	hypothetical protein B7P43_G01630, partial	GO:0051015	actin filament binding	0.000882	0.13193	1.05038	-5.79621	1.72014	0.79909	1.68929
cl_518289_1	---NA---			0.000882	2.58649	2.50211	1.72052	1.13392	0.75845	2.99865
cl_138904_1	dsRNase 4			0.000883	-7.76617	5.08372	6.98527	2.00315	5.37647	-5.53658
cl_109241_2	---NA---			0.000885	3.01059	2.81169	2.26742	1.47102	1.59335	4.02131
cl_368962_2	---NA---			0.000885	1.72801	1.3861	0.36573	-0.04322	0.18569	2.86034
cl_190964_1	sugar transporter SWEET1	GO:0016021	integral component of membrane	0.000887	2.08275	1.98656	2.08073	4.52089	4.73086	2.48895
cl_426118_1	tyrosine-protein kinase Src42A	GO:0005515	protein binding	0.000887	-7.76617	-6.12357	1.89577	1.61595	1.70373	-7.76617
cl_538772_14	---NA---			0.000887	1.81539	-2.33789	-7.76617	-7.76617	-6.07683	2.45968
cl_178763_10	Zinc transporter ZIP1	GO:0016021;GO:0030001;GO:0046873;GO:0055085	integral component of membrane;metal ion transport;metal ion transmembrane transporter activity;transmembrane transport	0.000887	-2.16542	1.53944	2.07451	2.17187	1.6709	-3.70543
cl_292231_28	---NA---			0.000888	9.52904	-1.16675	-3.93776	-5.8512	-6.92378	4.19443
cl_241067_1	heat shock factor-binding protein 1	GO:0003714;GO:1903507	transcription corepressor activity;negative regulation of nucleic acid-templated transcription	0.00089	7.74523	5.75651	6.08781	6.06155	6.11357	7.20721
cl_158512_1	ATP-binding cassette sub-family G member 1	GO:0016020	membrane	0.000893	-7.76617	0.65121	1.56928	0.82096	0.01124	-5.03074
cl_79470_2	phosphoacetylglucosamine mutase-like isoform X2	GO:0000287;GO:0004610;GO:0005975	magnesium ion binding;phosphoacetylglucosamine mutase activity;carbohydrate metabolic process	0.000894	-4.52706	2.11754	2.32017	2.52546	2.34322	0.3252
cl_323734_2	---NA---			0.000896	4.27117	-7.76617	-7.76617	-5.90436	-6.09459	0.55887
cl_965517_3	---NA---			0.000896	-7.76617	0.3515	0.59836	-3.5524	-0.14337	-7.76617
cl_17939_3	Acyl-CoA synthetase short-chain family member 3, mitochondrial	GO:0003824	catalytic activity	0.000897	1.64289	3.89331	4.25769	2.82099	3.06032	1.47834
cl_65558_3	---NA---			0.000899	3.28098	2.36027	2.27465	1.85035	1.76236	3.99563
cl_444752_7	---NA---			0.000901	-7.76617	0.14558	2.18081	0.06542	1.22506	-4.97376
cl_257294_1	monoacylglycerol lipase ABHD12 isoform X3	GO:0004622;GO:0016020	lysophospholipase activity;membrane	0.000904	-0.00186	2.68154	2.88263	2.99136	2.98719	1.32817
cl_109577_1	---NA---			0.000907	-3.92603	-6.17036	-3.99963	2.35086	1.62936	-7.76617
cl_148367_2	---NA---			0.000909	-7.76617	-1.92026	0.2179	1.27899	2.71585	-5.6548
cl_422890_15	---NA---			0.000909	6.30765	1.87372	2.15983	2.0093	2.0818	4.0422
cl_50800_1	thiamin pyrophosphokinase 1 isoform X5	GO:0004788;GO:0005524;GO:0006772;GO:0009229;GO:0030975	thiamine diphosphokinase activity;ATP binding;thiamine metabolic process;thiamine diphosphate biosynthetic process;thiamine binding	0.000909	0.68685	1.71955	1.53136	3.03337	2.88424	0.67443
cl_57170_1	lysosomal aspartic protease-like	GO:0004190;GO:0005764;GO:0006508;GO:0008219;GO:0030163	aspartic-type endopeptidase activity;lysosome;proteolysis;cell death;protein catabolic process	0.000909	4.35311	5.28745	5.56445	5.68242	5.85156	4.40877
[truncated: 3,043 more rows]

## Sheet: Title and Authors
Transcriptome analysis of life stages of the house cricket, Acheta domesticus,
to improve insect crop production
Brenda Oppert, Lindsey C. Perkin, Marcé Lorenzen, Aaron T. Dossey
