# Supplementary material for: Transcriptome analysis of life stages of the house cricket, Acheta domesticus, to improve insect crop production
Source: Sci Rep. 2020 Feb 26;10:3471. doi: 10.1038/s41598-020-59087-z (PMC7044300; doi:10.1038/s41598-020-59087-z)
Supplement: Supplementary file 5 — Supplementary information 5. [file 41598_2020_59087_MOESM5_ESM.xlsx]

## Sheet: Hexamerin_contigs
							Linear Total RPKM
Contig	Sequence Description	Blast Min E-Value	Blast Top Hit Taxonomy Name	Hatchling	1wkNymph	2wkNymph	4wkNymph	Embryo	FemaleAdult	MaleAdult
cl_832339_2	hexamerin 1	2.5e-09	Perla marginata	0.005	0.005	0.005	0.22	0.005	0.005	5.626
cl_850547_1	hexamerin 1	9.9e-36	Perla marginata	0.005	2.599	1.058	0.278	0.005	0.133	0.866
cl_608963_1	hexamerin 1	1.7e-12	Perla marginata	0.005	0.018	0.12	2.761	0.005	1.029	0.069
cl_661949_1	hexamerin 1	3.3e-35	Nemoura sp. TB-2007	0.005	0.492	0.851	1.07	0.005	4.748	0.204
cl_863037_1	hexamerin 1	3.8e-30	Onthophagus taurus	0.005	0.076	2.027	0.749	0.026	5.443	0.105
cl_124871_1	hexamerin 1	4e-28	Nemoura sp. TB-2007	3.36	0.211	2.572	43.099	0.042	31.677	0.248
cl_636519_1	hexamerin 1	5.1e-36	Perla marginata	0.108	0.085	1.722	4.769	0.172	0.435	0.132
cl_937997_1	hexamerin 1	1.2e-24	Perla marginata	0.005	0.149	12.818	10.964	0.229	24.552	1.972
cl_643569_1	hexamerin 1	3.4e-46	Nemoura sp. TB-2007	3.053	0.098	0.549	6.205	0.291	2.09	0.705
cl_830367_1	hexamerin 1	1.1e-52	Perla marginata	0.16	15.761	0.451	0.12	0.364	1.093	0.072
cl_124873_1	hexamerin 1	1.5e-29	Nemoura sp. TB-2007	4.683	8.581	5.261	86.359	0.541	38.31	1.393
cl_1154925_1	hexamerin 1	2.4e-07	Leuctra fusca	77.635	96.609	67.97	709.76	1.371	435.559	15.022
cl_124872_1	hexamerin 1	8.8e-29	Nemoura sp. TB-2007	53.335	77.059	31.71	599.655	1.543	199.759	7.399
cl_68858_5	hexamerin 1	6.6e-133	Perla marginata	2.29	9.293	2.974	1.686	2.678	6.628	1.147
cl_785260_1	hexamerin 1	6.6e-35	Nemoura sp. TB-2007	2.629	122.553	303.916	260.35	3.515	435.063	109.698
cl_655312_22	hexamerin 1	6.3e-41	Diamphipnopsis samali	3.376	183.783	471.027	550.995	3.599	831.237	204.74
cl_68858_2	hexamerin 1	5.6e-144	Perla marginata	6.01	354.597	781.435	1026.44	3.647	1687.55	293.313
cl_830408_1	hexamerin 1	1.6e-53	Perla marginata	0.151	3.745	5.412	1.797	4.792	7.148	1.264
cl_44228_1	hexamerin 1	1.6e-19	Nemoura sp. TB-2007	36.554	59.452	33.817	521.582	5.107	305.187	12.862
cl_655312_23	hexamerin 1	2.4e-94	Perla marginata	8.683	146.265	336.368	244.575	6.16	471.704	106.531
cl_655312_1	hexamerin 1	1.9e-103	Perla marginata	13.17	352.532	860.945	1001.12	6.413	1753.56	412.492
cl_68858_1	hexamerin 1	1.3e-133	Perla marginata	18.146	786.564	1615.21	1817.85	11.746	2855.53	742.552
cl_655312_5	hexamerin 1	6e-48	Allocapnia vivipara	13.328	243.093	519.304	571.141	12.027	953.817	212.684
cl_655312_2	hexamerin 1	1.3e-90	Ceuthophilus sp. XZ-2017	180.757	254.307	123.397	1761.49	23.991	1101.83	48.614
cl_68858_8	hexamerin 1	8.8e-80	Perla marginata	293.541	18.55	5.718	67.142	63.909	25.033	6.927
cl_655312_3	hexamerin 1	7.8e-117	Perla marginata	903.222	104.057	135.289	1606.27	243.409	584.241	190.563
cl_651894_1	hexamerin 2	6.4e-22	Nemoura sp. TB-2007	0.005	0.112	1.536	1.195	0.005	1.594	0.774
cl_660007_1	hexamerin 2	1.5e-18	Nemoura sp. TB-2007	0.005	2.37	1.068	3.581	0.005	1.39	0.959
cl_735078_1	hexamerin 2	1.3e-49	Nemoura sp. TB-2007	0.005	13.302	3.211	4.418	0.005	38.777	2.672
cl_656338_1	hexamerin 2	4.1e-31	Nemoura sp. TB-2007	1.196	91.234	222.762	181.956	2.728	314.36	87.405
cl_635054_1	hexamerin II	6.3e-14	Reticulitermes flavipes	0.079	0.02	0.663	2.869	0.005	0.626	0.189
cl_102784_3	hexamerin precursor	4.4e-32	Invertebrate iridescent virus 6	0.031	1.822	0.017	0.135	0.161	2.498	0.345
cl_791337_1	hexamerin-like protein 1	1e-42	Gryllotalpa sp. XZ-2017	0.216	9.84	10.339	5.332	0.005	13.946	0.872
cl_910061_1	hexamerin-like protein 1	2.7e-41	Gryllotalpa sp. XZ-2017	5.052	0.979	9.39	2.428	0.453	10.898	0.729
cl_720467_1	hexamerin-like protein 1	3.8e-51	Gryllotalpa sp. XZ-2017	25.006	19.048	32.175	28.89	1.198	6.24	3.542
cl_905363_1	hexamerin-like protein 1	4.5e-41	Gryllotalpa sp. XZ-2017	70.476	27.301	67.59	6.555	2.638	8.617	4.5
cl_53396_3	hexamerin-like protein 1	0.00028	Gryllotalpa sp. XZ-2017	51.158	1.508	9.442	1.448	36.589	0.927	0.402
cl_378021_18	hexamerin-like protein 1	8.9e-10	Gryllotalpa sp. XZ-2017	156.28	89.56	79.136	18.407	73.182	19.274	42.832
cl_740933_2	hexamerin-like protein 1	4e-102	Gryllotalpa sp. XZ-2017	913.493	703.353	909.263	722.876	135.241	823.732	431.289
cl_723197_3	hexamerin-like protein 2	4.8e-79	Teleogryllus commodus	0.159	0.871	0.96	0.86	0.005	0.222	0.132
cl_707044_1	hexamerin-like protein 2	2.3e-38	Ceuthophilus sp. XZ-2017	0.005	0.105	1.302	1.908	0.005	7.242	1.126
cl_478934_1	hexamerin-like protein 2	2.4e-19	Ceuthophilus sp. XZ-2017	0.005	0.097	0.13	6.076	0.005	1.739	0.016
cl_286822_1	hexamerin-like protein 2	4.4e-10	Ceuthophilus sp. XZ-2017	0.005	0.018	0.13	0.157	0.005	0.166	0.132
cl_707053_1	hexamerin-like protein 2	1.3e-37	Ceuthophilus sp. XZ-2017	0.111	6.217	3.382	30.571	0.005	55.47	4.605
cl_481953_1	hexamerin-like protein 2	7.8e-35	Ceuthophilus sp. XZ-2017	0.005	0.392	0.364	7.715	0.028	2.02	0.18
cl_541556_1	hexamerin-like protein 2	6.1e-07	Teleogryllus commodus	0.005	3.882	2.601	1.011	0.036	1.951	1.515
cl_869778_1	hexamerin-like protein 2	5.4e-54	Teleogryllus commodus	7.047	6.928	9.14	9.803	0.045	14.41	1.098
cl_944460_1	hexamerin-like protein 2	6.7e-35	Gryllotalpa sp. XZ-2017	17.572	2.272	16.974	25.157	0.057	4.117	1.61
cl_144532_1	hexamerin-like protein 2	3e-22	Teleogryllus commodus	2.528	0.197	0.386	0.179	0.319	0.157	0.301
cl_910001_1	hexamerin-like protein 2	4e-38	Gryllotalpa sp. XZ-2017	5.705	1.535	14.904	4.355	0.386	3.515	1.638
cl_1051684_1	hexamerin-like protein 2	8.6e-88	Teleogryllus commodus	4.881	6.524	5.081	0.362	0.492	0.362	1.226
cl_556712_1	hexamerin-like protein 2	1.9e-27	Teleogryllus commodus	13.209	3.631	8.04	1.029	0.557	3.479	0.048
cl_993572_1	hexamerin-like protein 2	4e-59	Teleogryllus commodus	0.302	0.709	1.248	4.705	0.646	6.219	0.755
cl_420176_1	hexamerin-like protein 2	7.9e-52	Gryllotalpa sp. XZ-2017	9.885	6.741	7.452	6.994	0.677	13.612	1.1
cl_720394_1	hexamerin-like protein 2	8.2e-44	Gryllotalpa sp. XZ-2017	9.651	5.809	12.293	2.462	0.68	10.082	0.952
cl_792516_1	hexamerin-like protein 2	5.7e-67	Teleogryllus commodus	8.42	0.023	0.178	0.255	0.861	0.237	0.479
cl_808428_2	hexamerin-like protein 2	6.8e-16	Teleogryllus commodus	24.137	8.286	0.269	1.723	0.865	7.892	5.054
cl_889009_1	hexamerin-like protein 2	3e-87	Teleogryllus commodus	11.088	10.289	16.912	12.284	0.946	19.982	2.382
cl_916589_1	hexamerin-like protein 2	3e-75	Teleogryllus commodus	8.749	7.828	10.672	3.218	0.959	11.223	1.47
cl_517918_1	hexamerin-like protein 2	6.1e-70	Teleogryllus commodus	7.469	4.308	11.181	1.098	1.113	7.739	0.704
cl_834254_1	hexamerin-like protein 2	5.9e-75	Teleogryllus commodus	15.074	14.474	24.851	25.383	1.153	23.845	12.984
cl_909998_1	hexamerin-like protein 2	1.8e-29	Gryllotalpa sp. XZ-2017	128.27	47.751	76.352	72.595	1.375	61.642	6.457
cl_826395_1	hexamerin-like protein 2	1.3e-11	Gryllotalpa sp. XZ-2017	39.027	27.145	32.642	25.58	1.543	32.964	2.803
cl_830459_1	hexamerin-like protein 2	7.3e-18	Gryllotalpa sp. XZ-2017	56.355	12.042	4.019	0.371	1.564	3.934	1.454
cl_809729_1	hexamerin-like protein 2	6.5e-15	Gryllotalpa sp. XZ-2017	16.242	22.463	38.35	3.462	1.568	7.411	1.914
cl_1042427_1	hexamerin-like protein 2	9.5e-21	Gryllotalpa sp. XZ-2017	31.646	8.986	31.498	2.982	1.619	4.73	2.36
cl_788158_1	hexamerin-like protein 2	1.2e-11	Gryllotalpa sp. XZ-2017	56.145	23.255	41.684	24.75	1.758	47.933	3.78
cl_991779_1	hexamerin-like protein 2	1.6e-99	Teleogryllus commodus	35.834	23.158	37.673	27.232	1.875	40.81	26.488
cl_792245_1	hexamerin-like protein 2	1.4e-23	Gryllotalpa sp. XZ-2017	56.731	22.884	39.585	0.642	1.883	5.328	1.943
cl_792256_1	hexamerin-like protein 2	6.1e-19	Gryllotalpa sp. XZ-2017	38.516	3.321	4.222	0.322	1.964	15.248	0.186
cl_1042451_1	hexamerin-like protein 2	1e-20	Gryllotalpa sp. XZ-2017	59.717	38.081	63.931	60.099	2.015	62.83	3.394
cl_658291_1	hexamerin-like protein 2	7.6e-15	Gryllotalpa sp. XZ-2017	55.319	43.621	37.977	24.694	2.281	10.457	4.218
cl_740933_6	hexamerin-like protein 2	5.2e-107	Gryllotalpa sp. XZ-2017	42.093	18.578	35.551	43.673	2.363	26.555	9.833
cl_787889_1	hexamerin-like protein 2	2.5e-13	Gryllotalpa sp. XZ-2017	35.253	3.876	8.345	28.156	2.399	41.965	2.541
cl_207600_2	hexamerin-like protein 2	2.3e-13	Teleogryllus commodus	1.477	3.612	3.029	0.525	2.64	2.586	2.692
cl_791164_1	hexamerin-like protein 2	2.4e-51	Teleogryllus commodus	147.173	62.933	121.977	18.444	3.089	69.925	53.888
cl_720377_1	hexamerin-like protein 2	4.3e-53	Gryllotalpa sp. XZ-2017	6.416	4.587	9.523	10.368	3.2	9.286	1.135
cl_791180_1	hexamerin-like protein 2	5.5e-50	Teleogryllus commodus	226.315	100.035	236.923	195.662	5.586	193.935	13.365
cl_144532_4	hexamerin-like protein 2	5.3e-23	Teleogryllus commodus	25.229	47.843	37.606	30.972	5.821	61.331	39.254
cl_720406_1	hexamerin-like protein 2	3e-55	Gryllotalpa sp. XZ-2017	6.798	8.189	17.221	15.86	6.583	3.857	1.688
cl_910069_1	hexamerin-like protein 2	1.5e-38	Gryllotalpa sp. XZ-2017	19.362	11.996	11.929	17.126	6.898	4.181	1.577
cl_740933_17	hexamerin-like protein 2	3.1e-122	Teleogryllus commodus	55.573	29.817	62.274	63.361	12.522	51.13	20.504
cl_740933_4	hexamerin-like protein 2	1e-162	Gryllotalpa sp. XZ-2017	140.564	206.054	328.178	162.761	20.581	195.455	47.811
cl_1078185_1	hexamerin-like protein 2	9.5e-38	Gryllotalpa sp. XZ-2017	371.028	216.331	146.186	139.677	24.392	139.272	83.664
cl_144532_3	hexamerin-like protein 2	2.2e-20	Teleogryllus commodus	139.165	70.458	137.284	148.586	24.842	114.205	34.878
cl_740933_16	hexamerin-like protein 2	1.6e-84	Teleogryllus commodus	164.35	108.001	110.221	57.029	29.777	105.729	41.192
cl_740933_5	hexamerin-like protein 2	0	Teleogryllus commodus	516.896	130.236	192.029	191.965	42.88	147.151	13.458
cl_740933_3	hexamerin-like protein 2	0	Teleogryllus commodus	397.849	170.653	269.014	211.565	48.777	334.946	156.306
cl_740933_7	hexamerin-like protein 2	1.7e-138	Teleogryllus commodus	382.035	314.895	490.672	237.673	56.517	316.391	65.452
cl_723197_1	hexamerin-like protein 2	2.1e-120	Teleogryllus commodus	1032.79	421.414	942.441	770.121	113.308	628.386	251.544
cl_740933_1	hexamerin-like protein 2	0	Teleogryllus commodus	1905.03	882.88	1524.8	1291.67	207.459	1414.5	619.398
cl_740933_8	hexamerin-like protein 2	2.5e-102	Teleogryllus commodus	1579.98	215.075	76.987	102.057	240.391	287.863	350.423
cl_608302_1	hexamerin-like protein 3	1.1e-17	Cryptotermes secundus	0.092	0.02	0.184	7.955	0.033	0.18	0.254
cl_68858_7	hexamerin-like protein 3	3.4e-114	Ceuthophilus sp. XZ-2017	3.412	81.208	53.56	68.553	0.906	103.202	4.849
cl_68858_13	hexamerin-like protein 3	1.5e-45	Ceuthophilus sp. XZ-2017	1.359	3.901	7.628	65.616	1.052	30.526	0.682
cl_68858_10	hexamerin-like protein 3	5.9e-75	Taeniopteryx burksi	174.583	41.382	50.444	26.791	9.693	20.093	9.563
cl_68858_11	hexamerin-like protein 3	2.2e-123	Ceuthophilus sp. XZ-2017	27.795	53.323	65.677	182.457	16.235	115.321	19.374
cl_68858_9	hexamerin-like protein 3	6.5e-95	Cryptotermes secundus	335.979	524.901	176.419	3596.04	34.024	1989.13	89.706
cl_68858_6	hexamerin-like protein 3	1.4e-115	Ceuthophilus sp. XZ-2017	101.107	67.178	58.367	198.376	41.083	56.755	38.974
cl_68858_4	hexamerin-like protein 3	5.3e-76	Ceuthophilus sp. XZ-2017	642.06	116.551	141.274	1653.45	137.906	605.935	115.821
cl_68858_3	hexamerin-like protein 3	1.2e-119	Ceuthophilus sp. XZ-2017	327.873	459.681	766.964	1940.3	144.593	1701.89	418.903

## Sheet: Title and Authors
Transcriptome analysis of life stages of the house cricket, Acheta domesticus,
to improve insect crop production
Brenda Oppert, Lindsey C. Perkin, Marcé Lorenzen, Aaron T. Dossey
